# Supplementary material for: Computational analyses of ancient pathogen DNA from herbarium samples: challenges and prospects
Source: Front Plant Sci. 2015 Sep 24;6:771. doi: 10.3389/fpls.2015.00771 (PMC4585160; doi:10.3389/fpls.2015.00771)
Supplement: Supplementary file 2 [file Data_Sheet_2.XLSX]

## Sheet: Supplemental Table 1
Supplemental Table 1 The estimated breadth of read coverage for genes of Phytophthora infestans and its sister species
					Phytophthora infestans						P. mirabilis	P. ipomoeae
gene	Intergenic (Haas et al., 2009. Nature)	Historic isolates	Modern isolates	06_3938A	P13527	PI3626	NL07434	P17777	DDR7602	LBUS5	PIC99114	PIC99167
PITG_00002	Not	0	0.148	0.148	0	0	0.306	0.321	0	0	0	0.612
PITG_00003	InBtw	0	0.34	0	0.01	0.003	0	0	0.202	0.155	0.195	0.101
PITG_00004	GDR	0.137	0.213	0.239	0.148	0.183	0.018	0.193	0.241	0.171	0.195	0.16
PITG_00005	InBtw	0.69	0.898	0.875	0.874	0.877	0.296	0.921	0.868	0.893	0.63	0.934
PITG_00006	GSR	1	1	1	1	1	1	1	1	1	0.61	0.599
PITG_00009	InBtw	0.838	0.838	0.838	0.838	0.838	0.838	0.838	0.858	0.838	0.753	0.756
PITG_00010	InBtw	1	1	1	1	1	1	1	1	1	1	0.995
PITG_00011	InBtw	1	1	1	0.973	1	1	1	1	1	1	1
PITG_00012	GDR	1	1	1	1	1	1	1	1	1	1	1
PITG_00013	GDR	1	1	1	1	1	1	1	1	1	1	1
PITG_00014	GDR	1	1	1	1	1	1	1	1	1	1	1
PITG_00015	InBtw	1	1	1	1	1	1	1	1	1	1	1
PITG_00016	GSR	1	1	1	1	1	1	1	1	1	1	1
PITG_00019	InBtw	0.303	0.917	0.535	0.648	0.588	0.498	0.495	0.794	0.873	0.025	0.025
PITG_00020	GDR	1	1	1	1	1	1	1	1	1	1	1
PITG_00021	GDR	1	1	1	1	1	1	1	1	1	0.992	1
PITG_00022	InBtw	1	1	1	1	1	1	1	1	1	1	1
PITG_00023	InBtw	1	1	1	1	1	1	1	1	1	1	1
PITG_00024	GDR	1	1	1	1	1	1	1	1	1	1	1
PITG_00025	GDR	1	1	1	1	1	1	1	1	1	1	1
PITG_00026	GDR	1	1	1	1	1	1	1	1	1	0.998	1
PITG_00027	GDR	1	1	1	1	1	1	1	1	1	1	1
PITG_00028	GDR	1	1	1	1	1	1	1	1	1	1	1
PITG_00029	GDR	1	1	1	1	1	1	1	1	1	1	1
PITG_00030	GDR	1	1	1	1	1	1	1	1	1	1	1
PITG_00031	GDR	1	1	1	1	1	1	1	1	1	1	1
PITG_00032	GDR	1	1	1	1	1	1	1	1	1	1	1
PITG_00033	GDR	1	1	1	1	1	1	1	1	1	1	1
PITG_00034	GDR	1	1	1	1	1	1	1	1	1	1	0.901
PITG_00035	GDR	1	1	1	1	1	1	1	1	1	1	1
PITG_00036	GDR	1	1	1	1	1	1	1	1	1	1	1
PITG_00037	GDR	1	1	1	1	1	1	1	1	1	1	0.973
PITG_00038	GDR	1	1	1	1	1	1	1	1	1	1	1
PITG_00039	InBtw	1	1	1	1	1	1	1	1	0.993	0.998	0.999
PITG_00040	GSR	0	0.214	0	0	0	0	0	0.235	0.243	0.222	0.199
PITG_00041	GSR	0.017	0.966	0	0	0	0	0	1	1	0.983	0.954
PITG_00042	InBtw	1	1	1	1	1	1	1	1	1	1	1
PITG_00043	GDR	1	1	1	1	1	1	1	1	1	1	1
PITG_00044	GDR	1	1	1	1	1	1	0.998	1	1	1	1
PITG_00045	GDR	1	1	1	1	1	1	1	1	1	1	1
PITG_00046	GDR	1	1	1	1	1	1	1	1	1	1	1
PITG_00047	GDR	1	1	1	1	1	1	1	1	1	1	0.999
PITG_00048	GDR	1	1	1	1	1	1	1	1	1	1	1
PITG_00049	GDR	1	1	1	1	1	1	1	1	1	1	1
PITG_00050	GDR	1	1	1	1	1	1	1	1	1	1	1
PITG_00051	GDR	1	1	1	1	1	1	1	1	1	1	1
PITG_00052	GDR	1	1	1	1	1	1	1	1	1	1	1
PITG_00053	GDR	1	1	1	1	1	1	1	1	1	1	1
PITG_00054	GDR	1	1	1	1	1	1	1	1	1	1	1
PITG_00055	GDR	1	1	1	1	1	1	1	1	1	1	1
PITG_00056	InBtw	1	1	1	1	1	0.995	0.992	1	1	1	0.999
PITG_00058	GSR	1	1	1	1	1	1	0.927	1	1	1	0.977
PITG_00059	InBtw	1	1	1	1	1	1	1	1	1	1	1
PITG_00060	GDR	1	1	1	1	1	1	1	1	1	1	0.996
PITG_00061	GDR	1	1	1	1	1	1	1	1	1	1	1
PITG_00062	GDR	1	1	1	1	1	1	1	1	1	1	1
PITG_00063	GDR	1	1	1	1	1	1	1	1	1	1	1
PITG_00064	GDR	1	1	1	1	1	1	1	1	1	1	1
PITG_00065	GDR	1	1	1	1	1	1	1	1	1	1	1
PITG_00066	GDR	0.997	1	1	1	1	1	1	1	1	1	1
PITG_00067	GDR	1	1	1	1	1	1	1	1	1	0.995	0.995
PITG_00068	InBtw	1	1	1	1	1	1	1	1	1	1	1
PITG_00069	InBtw	1	1	1	1	1	1	1	1	1	0.96	0.93
PITG_00070	GDR	1	1	1	0.979	1	1	1	1	1	0.994	0.981
PITG_00071	GDR	1	1	1	1	1	1	1	1	1	1	1
PITG_00072	GDR	0.999	0.997	0.997	0.997	0.997	0.994	0.997	0.997	0.998	0.991	0.997
PITG_00073	GDR	1	1	1	1	1	1	1	1	1	1	1
PITG_00074	GDR	1	1	1	1	1	1	1	1	1	1	1
PITG_00075	GDR	1	1	1	1	1	1	1	1	1	0.994	1
PITG_00076	InBtw	1	1	1	1	1	1	1	1	1	0.899	0.908
PITG_00077	InBtw	1	1	1	1	1	1	1	1	1	1	1
PITG_00078	GDR	1	1	1	1	1	1	1	1	1	1	1
PITG_00079	GDR	1	1	1	1	1	1	1	1	1	1	1
PITG_00080	GDR	1	1	1	1	1	1	1	1	1	1	1
PITG_00081	GDR	1	1	1	1	1	1	1	1	1	1	1
PITG_00082	GDR	1	1	1	1	1	1	1	1	1	1	1
PITG_00083	GDR	0.876	0.983	0.911	0.986	0.962	0.905	0.924	1	0.978	1	1
PITG_00084	InBtw	0.694	1	0.909	0.98	1	0.936	0.939	1	1	0.297	0.453
PITG_00088	InBtw	0.367	0.729	0.357	0.511	0.515	0.539	0.653	0.642	0.567	0.177	0.358
PITG_00089	GDR	0.191	0.486	0.37	0.354	0.349	0.392	0.274	0.358	0.349	0.391	0.425
PITG_00090	InBtw	0.039	0.127	0.053	0.061	0	0.059	0.058	0.231	0.135	0.219	0.053
PITG_00093	GSR	0	0.242	0	0	0	0	0	0	0	0	0
PITG_00094	InBtw	0.582	0.258	0.174	0.184	0.255	0.141	0.176	0.576	0.434	0.237	0.285
PITG_00095	InBtw	0.315	0.06	0.073	0	0.068	0.065	0	0.046	0.09	0.217	0.113
PITG_00096	InBtw	0.293	0.736	0.299	0.351	0.37	0.399	0.34	0.421	0.368	0.6	0.154
PITG_00097	GDR	0.36	0.528	0.394	0.466	0.533	0.401	0.378	0.689	0.548	0.166	0.126
PITG_00098	InBtw	0.087	0.156	0.098	0.076	0.047	0.047	0.03	0.234	0.192	0.021	0
PITG_00099	GSR	0.08	0.428	0.107	0.162	0.161	0.091	0.138	0.541	0.469	0.135	0.078
PITG_00100	InBtw	0.014	0.019	0.02	0.123	0.11	0.01	0.044	0.048	0.051	0	0
PITG_00101	InBtw	0.234	0.363	0.269	0.32	0.358	0.185	0.274	0.304	0.283	0.13	0
PITG_00102	GSR	0.126	0.487	0.265	0.265	0.376	0.356	0.386	0.467	0.463	0	0.096
PITG_00103	InBtw	0.179	0.417	0	0	0	0.15	0.141	0.333	0.179	0	0
PITG_00104	InBtw	0.846	0.927	0.388	0.68	0.864	0.901	0.385	0.928	0.936	0.383	0.136
PITG_00106	GSR	0.25	0.29	0	0	0	0	0	0.329	0.341	0.034	0
PITG_00107	GSR	0.41	0.693	0.427	0.562	0.532	0.415	0.394	0.682	0.708	0.645	0.614
PITG_00108	GSR	0.947	1	0.958	0.985	0.999	0.969	0.957	1	1	0.93	0.916
PITG_00109	InBtw	1	1	1	1	1	1	1	1	1	1	1
PITG_00110	GDR	1	1	1	1	1	1	1	1	1	1	1
PITG_00111	InBtw	0.842	0.973	0.689	0.754	0.794	0.823	0.74	1	1	0.94	0.957
PITG_00112	InBtw	0.692	0.858	0.741	0.69	0.7	0.347	0.793	0.93	0.984	0.938	0.844
PITG_00113	GDR	0.969	1	1	1	1	0.556	1	1	1	1	1
PITG_00114	InBtw	0	0	0	0	0	0	0	0	0	0	0
PITG_00115	InBtw	0.531	0.863	0.608	0.762	0.781	0.395	0.57	0.704	0.66	0.754	0.832
PITG_00116	GDR	1	1	1	1	1	1	1	1	1	1	1
PITG_00117	GDR	1	1	1	1	1	1	1	1	1	1	0.997
PITG_00118	GDR	1	1	1	1	1	1	1	1	1	1	1
PITG_00119	InBtw	1	1	1	1	1	1	1	1	1	1	0.992
PITG_00121	InBtw	1	1	1	1	1	1	1	1	1	1	1
PITG_00122	GDR	1	1	1	1	1	1	1	1	1	1	1
PITG_00123	GDR	1	1	1	1	1	1	1	1	1	0.975	1
PITG_00124	GDR	1	1	1	1	1	1	1	1	1	0.982	0.986
PITG_00125	GDR	1	1	1	1	1	1	1	1	1	1	1
PITG_00126	GDR	0.203	0.224	0.19	0.017	0.468	0.089	0	1	0.637	0	0
PITG_00127	GDR	1	1	1	1	1	1	1	1	1	1	1
PITG_00128	GDR	1	1	1	1	1	1	1	1	1	1	1
PITG_00129	GDR	1	1	1	1	1	1	1	1	1	1	1
PITG_00130	GDR	1	1	1	1	1	1	1	1	1	1	1
PITG_00131	GDR	1	1	1	1	1	1	1	1	1	0.913	0.911
PITG_00132	InBtw	1	1	1	1	1	1	1	1	1	0.845	0.843
PITG_00133	InBtw	0.985	1	0.99	0.989	0.992	0.992	0.992	0.995	0.989	0.997	0.998
PITG_00134	GDR	1	1	1	1	1	1	1	1	1	1	1
PITG_00135	InBtw	1	1	1	1	1	1	1	1	1	1	1
PITG_00136	InBtw	1	1	1	1	1	1	1	1	1	0.188	0.236
PITG_00137	InBtw	1	1	1	1	1	1	1	1	1	0.3	0
PITG_00138	InBtw	1	1	1	1	1	1	1	1	1	1	1
PITG_00139	GDR	1	1	1	1	1	1	1	1	1	1	1
PITG_00140	GDR	1	1	1	1	1	1	1	1	1	1	1
PITG_00141	GDR	1	1	1	1	1	1	1	1	1	0.986	0.999
PITG_00142	GDR	1	1	1	1	1	1	1	1	1	1	1
PITG_00143	GDR	1	1	1	1	1	1	1	1	1	1	0.995
PITG_00144	GDR	1	1	1	1	1	1	1	1	1	1	1
PITG_00145	GDR	1	1	1	1	1	1	1	1	1	1	1
PITG_00146	GDR	1	1	1	1	1	1	1	1	1	1	1
PITG_00147	InBtw	1	1	1	1	1	1	1	1	1	1	1
PITG_00148	InBtw	1	1	0.998	1	1	0.998	0.999	1	1	0.997	0.978
PITG_00149	InBtw	1	1	1	1	1	1	1	1	1	1	1
PITG_00150	InBtw	1	1	1	1	1	1	1	1	1	1	1
PITG_00151	GDR	1	1	1	1	1	1	1	1	1	1	1
PITG_00152	InBtw	1	1	1	1	1	1	1	1	1	1	1
PITG_00153	GSR	1	1	1	1	1	1	1	1	1	0.337	0.75
PITG_00154	InBtw	1	1	1	1	1	1	1	1	1	0	1
PITG_00155	GDR	1	1	1	1	1	1	1	1	1	0.744	1
PITG_00156	GDR	1	1	1	1	1	1	1	1	1	1	1
PITG_00157	GDR	1	1	1	1	1	1	1	1	1	1	1
PITG_00158	GDR	1	1	1	1	1	1	1	1	1	1	1
PITG_00159	GDR	1	1	1	1	1	1	1	1	1	1	1
PITG_00160	InBtw	1	1	1	1	1	1	1	1	1	1	0.999
PITG_00162	GSR	1	1	1	1	1	1	1	1	1	0.954	0.915
PITG_00163	InBtw	1	1	1	1	1	1	1	1	1	1	1
PITG_00164	GDR	1	1	1	1	1	1	1	1	1	1	1
PITG_00165	GDR	1	1	1	1	1	1	1	1	1	1	1
PITG_00166	GDR	1	1	1	1	1	1	1	1	1	1	1
PITG_00167	InBtw	1	1	1	1	1	1	1	1	1	1	1
PITG_00169	InBtw	1	1	1	1	1	1	1	1	1	0.999	1
PITG_00170	GDR	1	1	1	1	1	1	1	1	1	1	1
PITG_00171	GDR	1	1	1	1	1	1	1	1	1	1	1
PITG_00172	GDR	1	1	1	1	1	1	1	1	1	1	1
PITG_00173	GDR	1	1	1	1	1	1	1	1	1	1	1
PITG_00174	GDR	1	1	1	1	1	1	1	1	1	1	1
PITG_00175	GDR	1	1	1	1	1	1	1	1	1	1	1
PITG_00176	InBtw	1	1	1	1	1	1	1	1	1	1	1
PITG_00177	InBtw	1	1	1	1	1	1	1	1	1	1	1
PITG_00178	GDR	1	1	1	1	1	1	1	1	1	1	1
PITG_00179	GDR	1	1	1	1	1	1	1	1	1	1	1
PITG_00180	GDR	1	1	1	1	1	1	1	1	1	1	1
PITG_00181	GDR	1	1	1	1	1	1	1	1	1	1	1
PITG_00182	GDR	1	1	1	1	1	1	1	1	1	0.98	1
PITG_00183	GDR	0.919	1	0.952	0.979	0.96	0.948	0.953	0.996	0.971	1	1
PITG_00184	GDR	0.871	0.993	0.936	0.98	0.977	0.939	0.949	1	0.983	1	0.952
PITG_00185	GDR	1	1	1	1	1	1	1	1	1	1	1
PITG_00186	GDR	1	1	1	1	1	1	1	1	1	1	1
PITG_00187	GDR	1	1	1	1	1	1	1	1	1	1	1
PITG_00188	GDR	1	1	1	1	1	1	1	1	1	1	1
PITG_00189	GDR	1	1	1	1	1	1	1	1	1	1	1
PITG_00190	InBtw	1	1	1	1	1	1	1	1	1	1	1
PITG_00191	InBtw	1	1	1	1	1	1	1	1	1	1	1
PITG_00192	GDR	1	1	1	1	1	1	1	1	1	1	1
PITG_00193	GDR	1	1	1	1	1	1	1	1	1	1	1
PITG_00194	InBtw	1	1	1	1	1	1	1	1	1	1	1
PITG_00195	GSR	1	1	1	1	1	1	1	1	1	0.91	0.997
PITG_00196	InBtw	1	1	0.637	0.933	0.846	0.637	0.667	1	1	0.204	0.496
PITG_00197	InBtw	1	1	1	1	1	1	1	1	1	1	1
PITG_00198	GSR	1	1	0.663	0.762	1	1	0.886	0.756	0.838	0	0
PITG_00200	InBtw	1	1	1	1	1	1	1	1	1	1	1
PITG_00201	GDR	1	1	1	1	1	1	1	1	1	0.987	1
PITG_00202	GDR	1	1	1	1	1	1	1	1	1	1	1
PITG_00203	GDR	1	1	1	1	1	1	1	1	1	1	1
PITG_00204	GDR	1	1	1	1	1	1	1	1	1	1	1
PITG_00205	GDR	1	1	1	1	1	1	1	1	1	1	1
PITG_00206	GDR	1	1	1	1	1	1	1	1	1	1	0.994
PITG_00207	GDR	1	1	1	1	1	1	1	1	1	1	1
PITG_00208	GDR	1	1	1	1	1	1	1	1	1	1	1
PITG_00209	InBtw	1	1	1	1	1	1	1	1	1	1	1
PITG_00210	GSR	1	1	1	1	1	1	1	1	1	1	0.999
PITG_00211	InBtw	1	1	1	1	1	1	1	1	1	1	1
PITG_00212	GDR	1	1	1	1	1	1	1	1	1	1	1
PITG_00213	GDR	1	1	1	1	1	1	1	1	1	1	1
PITG_00214	GDR	1	1	1	1	1	1	1	1	1	1	1
PITG_00215	GDR	1	1	1	1	1	1	1	1	1	1	0.998
PITG_00216	InBtw	1	1	1	1	1	1	1	1	1	1	1
PITG_00217	InBtw	1	1	1	1	1	1	1	1	1	0.999	0.935
PITG_00218	InBtw	0.906	0.935	0.898	0.891	0.915	0.906	0.903	0.907	0.89	0.565	0.523
PITG_00219	InBtw	1	1	1	1	1	1	1	1	1	1	1
PITG_00220	GDR	1	1	1	1	1	1	1	1	1	1	1
PITG_00221	GDR	1	1	1	1	1	1	1	1	1	1	1
PITG_00222	GDR	1	1	1	1	1	1	1	1	1	1	1
PITG_00223	GDR	1	1	1	1	1	1	1	1	1	1	0.982
PITG_00224	GDR	1	1	1	1	1	1	1	1	1	0.998	0.984
PITG_00225	GDR	1	1	1	1	1	1	1	1	1	0.996	1
PITG_00226	GDR	1	1	1	1	1	1	1	1	1	1	1
PITG_00227	GDR	1	1	1	1	1	1	1	1	1	1	1
PITG_00228	GDR	1	1	1	1	1	1	1	1	1	1	1
PITG_00229	GDR	1	1	1	1	1	1	1	1	1	1	1
PITG_00230	GDR	1	1	1	1	1	1	1	1	1	1	1
PITG_00231	GDR	1	1	1	1	1	1	1	1	1	0.996	1
PITG_00232	GDR	1	1	1	1	1	1	1	1	1	1	1
PITG_00233	InBtw	1	1	1	1	1	1	1	1	1	1	0.994
PITG_00234	InBtw	1	1	1	1	1	1	1	1	1	1	1
PITG_00235	GDR	1	1	1	1	1	1	1	1	1	1	1
PITG_00236	GDR	1	1	1	1	1	1	1	1	1	1	1
PITG_00237	GDR	1	1	1	1	1	1	1	1	1	0.97	0.981
PITG_00238	InBtw	1	1	1	1	1	1	1	1	1	1	0.974
PITG_00240	GSR	1	1	1	1	1	1	1	1	1	0	0.307
PITG_00241	GSR	1	1	1	1	1	1	1	1	1	0.792	0.386
PITG_00244	GSR	1	1	1	1	1	1	1	1	1	0.601	0.451
PITG_00245	InBtw	1	1	1	1	1	1	1	1	1	0.989	0.997
PITG_00246	GDR	0	0	0	0.104	0.128	0	0	0.036	0.124	0	0
PITG_00247	GDR	0	0.124	0.124	0.241	0.124	0.124	0	0.291	0.331	0	0
PITG_00248	GDR	1	1	1	1	1	1	1	1	1	0.964	1
PITG_00249	GDR	1	1	1	1	1	1	1	1	1	1	1
PITG_00250	GDR	1	1	1	1	1	1	1	1	1	0.999	0.99
PITG_00251	GDR	1	1	1	1	1	1	1	1	1	0.983	0.991
PITG_00252	GDR	1	1	1	1	1	1	1	1	1	1	1
PITG_00253	GDR	1	1	1	1	1	1	1	1	1	0.995	1
PITG_00254	GDR	1	1	1	1	1	1	1	1	1	1	1
PITG_00255	GDR	1	1	1	1	1	1	1	1	1	1	1
PITG_00256	GDR	1	1	1	1	1	1	1	1	1	1	1
PITG_00257	GDR	1	1	1	1	1	1	1	1	1	1	1
PITG_00258	InBtw	1	1	1	1	1	1	1	1	1	0.887	1
PITG_00259	InBtw	1	1	1	1	1	1	1	1	1	1	0.998
PITG_00260	GDR	1	1	1	1	1	1	1	1	1	1	1
PITG_00261	GDR	1	1	1	1	1	1	1	1	1	1	1
PITG_00262	GDR	1	1	1	1	1	1	1	1	1	1	1
PITG_00263	GDR	1	1	1	1	1	1	1	1	1	1	1
PITG_00264	GDR	1	1	1	1	1	1	1	1	1	1	1
PITG_00265	GDR	1	1	1	1	1	1	1	1	1	1	1
PITG_00266	GDR	1	1	1	1	1	1	1	1	1	1	1
PITG_00267	GDR	1	1	1	1	1	1	1	1	1	1	1
PITG_00268	GDR	1	1	1	1	1	1	1	1	1	1	0.997
PITG_00269	GDR	1	1	1	1	1	1	1	1	1	0.988	0.998
PITG_00270	GDR	1	1	1	1	1	1	1	1	1	1	1
PITG_00271	InBtw	1	1	1	1	1	1	1	1	1	1	1
PITG_00272	InBtw	1	1	1	1	1	1	1	1	1	0.998	1
PITG_00273	GDR	1	1	1	1	1	1	1	1	1	1	1
PITG_00274	GDR	1	1	1	1	1	1	1	1	1	0.995	1
PITG_00275	GDR	1	1	1	1	1	1	1	1	1	1	1
PITG_00276	InBtw	1	1	1	1	1	1	1	1	1	1	1
PITG_00279	InBtw	0.843	0.892	0.862	0.906	0.903	0.825	0.774	0.908	0.899	0.659	0.662
PITG_00280	GDR	1	1	1	1	1	1	1	1	1	1	1
PITG_00281	GDR	1	1	1	1	1	1	1	1	1	1	1
PITG_00282	GDR	1	1	1	1	1	1	1	1	1	1	0.972
PITG_00283	GDR	1	1	1	1	1	1	1	1	1	1	1
PITG_00284	InBtw	1	1	1	1	1	1	1	1	1	1	1
PITG_00286	InBtw	1	1	1	1	1	1	1	1	1	0.55	0.883
PITG_00287	GDR	1	1	1	1	1	1	1	1	1	1	1
PITG_00288	GDR	1	1	1	1	1	1	1	1	1	1	1
PITG_00289	GDR	1	1	1	1	1	1	1	1	1	1	1
PITG_00290	GDR	1	1	1	1	1	1	1	1	1	1	1
PITG_00291	GDR	1	1	1	1	1	1	1	1	1	1	1
PITG_00292	GDR	1	1	1	1	1	1	1	1	1	1	0.858
PITG_00293	GDR	1	1	1	1	1	1	1	1	1	1	1
PITG_00294	GDR	1	1	1	1	1	1	1	1	1	1	1
PITG_00295	GDR	1	1	1	1	1	1	1	1	1	1	1
PITG_00296	GDR	1	1	1	1	1	1	1	1	1	1	1
PITG_00297	GDR	1	1	1	1	1	1	1	1	1	0.271	0.496
PITG_00298	GDR	1	1	1	1	1	1	1	1	1	0.998	1
PITG_00299	GDR	1	1	1	1	1	1	1	1	1	1	1
PITG_00300	GDR	1	1	0.995	1	0.998	0.998	1	0.995	0.998	0.995	0.992
PITG_00301	GDR	1	1	1	1	1	1	1	1	1	1	1
PITG_00302	GDR	1	1	1	1	1	1	1	1	1	1	1
PITG_00303	InBtw	1	1	1	1	1	1	1	1	1	0.997	1
PITG_00304	InBtw	1	1	1	1	1	1	1	1	1	1	1
PITG_00305	GDR	1	1	1	1	1	1	1	1	1	1	1
PITG_00306	GDR	1	1	1	1	1	1	1	1	1	1	1
PITG_00307	GDR	1	1	1	1	1	1	1	1	1	1	1
PITG_00308	GDR	1	1	1	1	1	1	1	1	1	1	1
PITG_00309	GDR	1	1	1	1	1	1	1	1	1	1	1
PITG_00310	GDR	1	1	1	1	1	1	1	1	1	0.979	0.967
PITG_00311	GDR	1	1	1	1	1	1	1	1	1	1	1
PITG_00312	GDR	1	1	1	1	1	1	1	1	1	1	1
PITG_00313	GDR	1	1	1	1	1	1	1	1	1	0.996	0.947
PITG_00314	GDR	1	1	1	1	1	1	1	1	1	1	1
PITG_00315	InBtw	1	1	1	1	1	1	1	1	1	0.995	1
PITG_00319	GSR	1	1	1	1	1	1	1	1	1	0.953	1
PITG_00320	InBtw	1	1	1	1	1	1	1	1	1	1	1
PITG_00321	GDR	1	1	1	1	1	1	1	1	1	1	1
PITG_00322	InBtw	1	1	1	1	1	1	1	1	1	1	1
PITG_00323	InBtw	1	1	1	1	1	1	1	1	1	0.996	0.984
PITG_00324	InBtw	1	1	1	1	1	1	1	1	1	1	1
PITG_00327	InBtw	1	1	1	1	1	1	1	1	1	1	0.948
PITG_00328	GDR	1	1	1	1	1	1	1	1	1	1	1
PITG_00329	GDR	0.724	0.929	0.773	0.868	0.863	0.745	0.799	0.91	0.85	0.912	0.941
PITG_00330	InBtw	1	1	1	1	1	1	1	1	1	1	1
PITG_00331	InBtw	0.75	0.908	0.971	0.97	0.958	0.901	0.931	0.847	0.906	0.071	0.218
PITG_00332	GDR	1	1	1	1	1	1	1	1	1	1	1
PITG_00333	GDR	1	1	1	1	1	1	1	1	1	1	1
PITG_00334	GDR	1	1	1	1	1	1	1	1	1	1	1
PITG_00335	GDR	1	1	1	1	1	1	1	1	1	1	1
PITG_00336	GDR	1	1	1	1	1	1	1	1	1	1	1
PITG_00337	GDR	1	1	1	1	1	1	1	1	1	1	1
PITG_00338	InBtw	1	1	1	1	1	1	1	1	1	1	1
PITG_00339	GSR	1	1	1	1	1	1	1	1	1	1	1
PITG_00340	GSR	1	1	1	1	1	1	1	1	1	0.855	0.855
PITG_00341	InBtw	1	1	1	1	1	1	1	1	1	0.997	0.983
PITG_00342	GDR	1	1	1	1	1	1	1	1	1	1	1
PITG_00343	InBtw	1	1	1	1	1	1	1	1	1	1	1
PITG_00347	InBtw	1	1	1	1	1	1	1	1	1	1	1
PITG_00348	GDR	1	1	1	1	1	1	1	1	1	1	1
PITG_00349	GDR	1	1	1	1	1	1	1	1	1	1	1
PITG_00350	GDR	1	1	1	1	1	1	1	1	1	1	1
PITG_00351	GDR	1	1	1	1	1	1	1	1	1	1	1
PITG_00352	GDR	1	1	1	1	1	1	1	1	1	1	1
PITG_00353	GDR	1	1	1	1	1	1	1	1	1	1	1
PITG_00354	InBtw	0.129	1	1	1	1	1	1	1	1	0.547	0.572
PITG_00357	GSR	1	1	1	1	1	1	1	1	1	0.932	1
PITG_00358	GSR	0.175	1	1	1	1	1	1	1	1	0.241	0.446
PITG_00359	InBtw	1	1	1	1	1	1	1	1	1	0.235	0
PITG_00360	GDR	1	1	1	1	1	1	1	1	1	1	0.992
PITG_00361	GDR	1	1	1	1	1	1	1	1	1	0.999	0.986
PITG_00362	GDR	1	1	1	1	1	1	1	1	1	0.993	0.973
PITG_00363	GDR	1	1	1	1	1	1	1	1	1	0.995	0.987
PITG_00364	InBtw	1	1	1	1	1	0.995	0.986	1	1	0.893	0.933
PITG_00366	GSR	1	1	1	1	1	1	1	1	1	1	0.731
PITG_00368	GSR	1	1	1	1	1	1	1	1	1	0.851	0.43
PITG_00369	InBtw	1	1	1	1	1	1	1	1	1	1	0.997
PITG_00370	InBtw	1	1	1	1	1	1	1	1	1	1	1
PITG_00372	GDR	0.885	1	0.879	1	1	0.96	1	1	1	1	1
PITG_00373	InBtw	1	1	0.993	1	1	1	1	0.982	0.992	0.976	0.969
PITG_00375	GSR	1	1	1	1	1	1	1	1	1	0.933	0.996
PITG_00377	InBtw	1	1	1	1	1	1	1	1	1	0.597	0.319
PITG_00378	GDR	1	1	1	1	1	1	1	1	1	1	1
PITG_00379	GDR	1	1	1	1	1	1	1	1	1	1	0.998
PITG_00380	GDR	1	1	1	1	1	1	1	1	1	1	1
PITG_00381	InBtw	1	1	1	1	1	1	1	1	1	1	0.999
PITG_00382	InBtw	0	0	0	0.006	0.069	0	0	0.132	0.079	0	0
PITG_00383	GDR	1	1	1	1	1	1	1	1	1	1	1
PITG_00384	GDR	1	1	1	1	1	1	1	1	1	0.999	1
PITG_00385	InBtw	1	1	1	1	1	1	1	1	1	0.979	1
PITG_00386	GSR	0.928	1	0.956	1	1	0.962	0.984	1	1	0.999	1
PITG_00388	InBtw	1	1	1	1	1	1	1	1	1	1	1
PITG_00389	GDR	1	1	1	1	1	1	1	1	1	0.999	1
PITG_00390	GDR	1	1	1	1	1	1	1	1	1	1	1
PITG_00391	GDR	1	1	1	1	1	1	1	1	1	1	0.996
PITG_00392	GDR	0.837	1	0.948	1	1	0.943	0.999	1	1	0.973	1
PITG_00393	GDR	1	1	1	1	1	1	1	1	1	1	1
PITG_00394	GDR	1	1	1	1	1	1	1	1	1	1	1
PITG_00395	GDR	1	1	1	1	1	1	1	1	1	1	1
PITG_00396	GDR	1	1	1	1	1	1	1	1	1	1	1
PITG_00397	GDR	1	1	1	1	1	1	1	1	1	1	1
PITG_00398	GDR	1	1	1	1	1	1	1	1	1	1	1
PITG_00399	GDR	1	1	1	1	1	1	1	1	1	1	1
PITG_00400	InBtw	1	1	1	1	1	1	1	1	1	1	1
PITG_00401	InBtw	1	1	1	1	1	1	1	1	1	1	1
PITG_00402	GDR	1	1	1	1	1	1	1	1	1	0.97	0.992
PITG_00403	GDR	1	1	1	1	1	1	1	1	1	0.971	0.992
PITG_00404	GDR	1	1	1	1	1	1	1	1	1	0.99	0.991
PITG_00405	InBtw	1	1	1	1	1	1	1	1	1	0.992	1
PITG_00406	InBtw	1	1	1	1	1	1	1	1	1	1	1
PITG_00407	GDR	1	1	1	1	1	1	1	1	1	1	1
PITG_00408	GDR	1	1	1	1	1	1	1	1	1	1	1
PITG_00409	GDR	1	1	1	1	1	1	1	1	1	1	1
PITG_00410	GDR	1	1	1	1	1	1	1	1	1	0.999	1
PITG_00411	GDR	1	1	1	1	1	1	1	1	1	1	1
PITG_00412	GDR	1	1	1	1	1	1	1	1	1	1	1
PITG_00413	GDR	1	1	1	1	1	1	1	1	1	1	1
PITG_00414	GDR	0.915	1	0.917	1	1	0.95	1	1	1	1	0.915
PITG_00415	GDR	1	1	1	1	1	1	1	1	1	1	1
PITG_00416	GDR	1	1	1	1	1	1	1	1	1	1	1
PITG_00417	GDR	0.151	0.256	0.319	0.203	0.207	0.058	0.184	0.233	0.264	0.226	0.222
PITG_00418	GDR	0.448	0.552	0.913	0.6	0.657	0	0.584	0.654	0.617	0.73	0.736
PITG_00419	GDR	0	0.441	0.77	0.139	0.137	0	0.279	0	0	0.87	0.797
PITG_00420	InBtw	1	1	1	0.982	1	0.996	1	1	1	1	1
PITG_00421	GSR	0.66	0.683	0.729	0.726	0.734	0.515	0.598	0.603	0.601	0.8	0.781
PITG_00422	GSR	0.543	0.826	0.557	0.689	0.746	0.555	0.581	0.96	0.778	0.73	0.701
PITG_00423	GSR	1	1	1	1	1	1	1	1	1	1	1
PITG_00424	InBtw	1	1	1	1	1	1	1	1	1	1	1
PITG_00425	InBtw	0.772	1	0.885	0.992	0.971	0.952	0.865	1	1	1	1
PITG_00426	InBtw	1	1	1	1	1	1	1	1	1	1	1
PITG_00427	InBtw	1	1	1	1	1	1	1	1	1	0.99	0.998
PITG_00430	InBtw	1	1	1	1	1	1	1	1	1	0.994	1
PITG_00431	GDR	1	1	1	1	1	1	1	1	1	1	1
PITG_00432	GDR	1	1	1	1	1	1	1	1	1	1	1
PITG_00433	InBtw	1	1	1	1	1	1	1	1	1	0.59	0.323
PITG_00436	InBtw	1	1	1	1	1	1	1	1	1	1	1
PITG_00437	InBtw	1	1	1	1	1	1	1	1	1	1	1
PITG_00438	GSR	1	1	1	1	1	1	1	1	1	1	1
PITG_00439	InBtw	1	1	1	1	1	1	1	1	1	1	1
PITG_00440	GDR	1	1	1	1	1	1	1	1	1	1	0.998
PITG_00441	GDR	1	1	1	1	1	1	1	1	1	1	1
PITG_00442	GDR	1	1	1	1	1	1	1	1	1	1	1
PITG_00443	GDR	1	1	1	1	1	1	1	1	1	1	1
PITG_00444	InBtw	1	1	1	1	1	1	1	1	1	1	1
PITG_00445	InBtw	1	1	1	1	1	1	1	1	1	1	0.997
PITG_00446	GDR	1	1	1	1	1	1	1	1	1	0.95	0.943
PITG_00447	GDR	1	1	1	1	1	1	1	1	1	0.992	1
PITG_00448	GDR	1	1	1	1	1	1	1	1	1	1	1
PITG_00449	GDR	1	1	1	1	1	1	1	1	1	1	1
PITG_00450	GDR	1	1	1	1	1	1	1	1	1	0.991	0.997
PITG_00451	GDR	1	1	1	1	1	1	1	1	1	1	1
PITG_00452	GDR	1	1	1	1	1	1	1	1	1	0.994	1
PITG_00453	GDR	1	1	1	1	1	1	1	1	1	0.996	1
PITG_00454	GDR	1	1	1	1	1	1	1	1	1	1	1
PITG_00455	GDR	1	1	1	1	1	1	1	1	1	1	1
PITG_00456	GDR	1	1	1	1	1	1	1	1	1	1	1
PITG_00457	GDR	1	1	1	1	1	1	1	1	1	1	1
PITG_00458	InBtw	1	1	1	1	1	1	1	1	1	1	1
PITG_00459	InBtw	1	1	1	1	1	1	1	1	1	1	1
PITG_00460	GDR	1	1	1	1	1	1	1	1	1	1	1
PITG_00461	GDR	1	1	1	1	1	1	1	1	1	1	1
PITG_00462	GDR	1	1	1	1	1	1	1	1	1	1	0.973
PITG_00463	GDR	1	1	1	1	1	1	1	1	1	1	1
PITG_00464	GDR	1	1	1	1	1	1	1	1	1	0.919	0.984
PITG_00465	GDR	1	1	1	1	1	1	1	1	1	1	1
PITG_00466	GDR	1	1	1	1	1	1	1	1	1	1	1
PITG_00467	InBtw	1	1	1	1	1	1	1	1	1	1	1
PITG_00468	GSR	1	1	1	1	1	1	1	1	1	1	1
PITG_00469	InBtw	1	1	1	1	1	1	1	1	1	1	1
PITG_00470	GDR	1	1	1	1	1	1	1	1	1	1	1
PITG_00471	GDR	1	1	1	1	1	1	1	1	1	1	1
PITG_00472	InBtw	1	1	1	1	1	1	1	1	1	1	1
PITG_00473	InBtw	1	1	1	1	1	1	1	1	1	1	1
PITG_00474	GDR	1	1	0.994	0.998	0.998	1	1	1	1	1	1
PITG_00475	GDR	1	1	1	1	1	1	1	1	1	1	1
PITG_00476	InBtw	1	1	1	1	1	1	1	1	1	1	1
PITG_00477	InBtw	1	1	1	1	1	1	1	1	1	1	0.994
PITG_00478	GDR	1	1	1	1	1	1	1	1	1	0.994	0.946
PITG_00479	InBtw	1	1	1	1	1	1	1	1	1	1	1
PITG_00480	InBtw	1	1	1	1	1	1	1	1	1	1	1
PITG_00481	GDR	1	1	1	1	1	1	1	1	1	1	1
PITG_00482	GDR	1	1	0.998	1	1	1	1	1	1	1	1
PITG_00483	GDR	1	1	1	1	1	1	1	1	1	1	1
PITG_00484	GDR	1	1	1	1	1	1	1	1	1	1	1
PITG_00485	GDR	1	1	1	1	1	1	1	1	1	1	1
PITG_00486	InBtw	0.317	0.541	0.373	0.317	0.232	0.363	0.395	0.427	0.329	0.049	0.124
PITG_00488	InBtw	1	1	1	1	1	1	1	1	1	1	1
PITG_00489	GDR	1	1	1	1	1	1	1	1	1	1	1
PITG_00490	GDR	1	1	1	1	1	1	1	1	1	1	1
PITG_00491	GDR	1	1	1	1	1	1	1	1	1	1	0.999
PITG_00492	GDR	1	1	1	1	1	1	1	1	1	1	1
PITG_00493	GDR	1	1	1	0.999	0.999	1	1	1	1	1	0.996
PITG_00494	GDR	1	1	1	1	1	1	1	1	1	1	1
PITG_00495	GDR	1	1	1	1	1	1	1	1	1	1	1
PITG_00496	InBtw	1	1	1	1	1	1	1	1	1	1	1
PITG_00499	InBtw	1	1	1	1	1	1	1	1	1	1	1
PITG_00500	GDR	1	1	1	1	1	1	1	1	1	1	1
PITG_00501	GDR	1	1	1	1	1	1	1	1	1	1	0.991
PITG_00502	GDR	1	1	1	1	1	1	1	1	1	1	1
PITG_00503	GDR	1	1	1	1	1	1	1	1	1	1	1
PITG_00504	GDR	1	1	1	1	1	1	1	1	1	0.998	0.994
PITG_00505	GDR	1	1	1	1	1	1	1	1	1	1	1
PITG_00506	GDR	1	1	1	1	1	1	1	1	1	1	1
PITG_00507	InBtw	1	1	1	1	1	1	1	1	1	1	1
PITG_00508	InBtw	1	1	1	1	1	1	1	1	1	1	0.998
PITG_00509	InBtw	1	1	1	1	1	1	1	1	1	1	1
PITG_00510	GSR	1	1	1	0.993	0.994	0.99	1	1	1	1	0.708
PITG_00513	GSR	1	1	1	1	1	1	1	1	1	1	1
PITG_00514	InBtw	1	1	1	1	1	1	1	1	1	1	1
PITG_00515	GDR	1	1	1	1	1	1	1	1	1	1	0.919
PITG_00516	GDR	1	1	1	1	1	1	1	1	1	1	1
PITG_00517	GDR	1	1	1	1	1	0.997	1	1	1	0.991	1
PITG_00518	InBtw	1	1	1	1	1	1	1	1	1	1	1
PITG_00522	GSR	0	0	0.123	0	0	0	0	0	0	0	0
PITG_00523	InBtw	1	1	1	1	1	1	1	1	1	1	1
PITG_00524	GDR	1	1	1	1	1	1	1	1	1	1	0.999
PITG_00525	GDR	1	1	1	1	1	1	1	1	1	0.994	0.993
PITG_00526	GDR	1	1	1	1	1	1	1	1	1	1	1
PITG_00527	InBtw	1	1	1	1	1	1	1	1	1	1	1
PITG_00528	InBtw	1	1	1	1	1	1	1	1	1	1	1
PITG_00529	GDR	1	1	1	1	1	1	1	1	1	1	1
PITG_00530	GDR	1	1	1	1	1	1	1	1	1	1	0.998
PITG_00531	InBtw	1	1	1	1	1	1	1	1	1	1	1
PITG_00532	GSR	1	1	1	1	1	1	1	1	1	0.498	0.127
PITG_00533	GSR	1	1	1	1	1	1	1	1	1	1	1
PITG_00535	InBtw	0	0.97	1	1	1	0.308	1	0.558	0.59	0.593	0.354
PITG_00536	GDR	0	0.554	0.352	0.295	0.334	0.282	0.323	0.174	0.263	0.117	0.161
PITG_00537	GDR	0.419	1	0.741	0.891	0.805	0.741	0.774	1	0.998	1	1
PITG_00538	GDR	1	1	1	1	1	1	1	1	1	1	1
PITG_00539	GDR	1	1	1	1	1	1	1	1	1	1	1
PITG_00540	InBtw	1	1	1	1	1	1	1	1	1	0.422	0
PITG_00542	InBtw	1	1	1	1	1	1	1	1	1	1	1
PITG_00543	GDR	0.618	0.747	0.665	0.683	0.668	0.657	0.573	0.706	0.668	0.628	0.691
PITG_00544	GDR	1	1	1	1	1	1	1	1	1	1	1
PITG_00545	GDR	1	1	1	1	1	1	1	1	1	1	1
PITG_00546	GDR	0.452	0.604	0.496	0.545	0.539	0.487	0.519	0.581	0.559	0.609	0.611
PITG_00547	InBtw	0.816	1	1	0.674	1	1	0.674	0.887	1	0	0
PITG_00550	InBtw	0.368	0.551	0.429	0.483	0.609	0.558	0.496	0.675	0.794	0.663	0.648
PITG_00551	GDR	0.368	0.607	0.419	0.378	0.427	0.415	0.479	0.699	0.545	0.718	0.872
PITG_00552	GDR	0.756	1	0.841	0.871	0.894	0.792	0.838	0.907	0.907	0.819	0.773
PITG_00553	GDR	0.268	0.545	0.465	0.388	0.36	0.408	0.421	0.493	0.406	0.292	0.267
PITG_00554	GDR	1	1	1	1	1	1	1	1	1	0.994	0.996
PITG_00555	GDR	1	1	1	1	1	1	1	1	1	0.929	1
PITG_00556	GDR	1	1	1	1	1	1	1	1	1	1	1
PITG_00557	GDR	1	1	1	1	1	1	1	1	1	1	1
PITG_00558	GDR	1	1	1	1	1	1	1	1	1	1	1
PITG_00559	InBtw	1	1	1	1	1	1	0.989	1	1	0.988	0.991
PITG_00560	InBtw	1	1	1	1	1	1	1	1	1	1	1
PITG_00561	GDR	1	1	1	1	1	1	1	1	1	1	1
PITG_00562	GDR	1	1	1	1	1	1	1	1	1	1	1
PITG_00563	GDR	1	1	1	1	1	1	1	1	1	1	0.997
PITG_00564	InBtw	1	1	1	1	1	1	1	1	1	1	1
PITG_00565	InBtw	1	1	1	1	1	1	1	1	1	1	1
PITG_00566	GDR	1	1	1	1	1	1	1	1	1	1	1
PITG_00567	GDR	1	1	1	1	1	1	1	1	1	1	1
PITG_00568	GDR	1	1	1	1	1	1	1	1	1	1	1
PITG_00569	GDR	1	1	1	1	1	1	1	1	1	1	1
PITG_00570	GDR	1	1	1	1	1	1	1	1	1	1	1
PITG_00571	GDR	1	1	1	1	1	1	1	1	1	1	1
PITG_00572	InBtw	1	1	1	1	1	1	1	1	1	1	1
PITG_00573	InBtw	1	1	1	1	1	1	1	1	1	1	1
PITG_00574	GDR	1	1	1	1	1	1	1	1	1	1	1
PITG_00575	GDR	1	1	1	1	1	1	1	1	1	1	1
PITG_00576	GDR	1	1	1	1	1	1	1	1	1	1	1
PITG_00577	GDR	1	1	1	1	1	1	1	1	1	0.996	1
PITG_00578	InBtw	1	1	1	1	1	1	1	1	1	1	1
PITG_00579	GSR	1	1	1	1	1	1	1	1	1	1	0.996
PITG_00580	GSR	1	1	1	1	1	1	1	1	1	1	0.393
PITG_00581	GSR	0.725	1	0.933	0.998	0.81	0.725	1	0.994	0.998	0.725	0.725
PITG_00582	GSR	1	1	1	1	1	1	1	1	1	0.903	0.985
PITG_00584	GDR	0.797	0.866	0.819	0.835	0.865	0.828	0.374	0.958	0.895	0.869	0.669
PITG_00585	InBtw	0.612	0.866	0.741	0.796	0.804	0.708	0.158	0.799	0.676	0.513	0.56
PITG_00586	GSR	0.929	1	1	0.878	0.96	1	0.73	1	0.94	0.408	0.852
PITG_00587	InBtw	1	1	1	1	1	1	1	1	1	1	1
PITG_00588	GDR	0.708	0.881	0.795	0.844	0.883	0.792	0.418	0.874	0.819	0.614	0.725
PITG_00589	GDR	1	1	1	1	1	1	1	1	1	1	1
PITG_00590	GDR	1	1	1	1	1	1	1	1	1	1	1
PITG_00591	GDR	0.024	0.298	0.187	0.119	0.146	0.077	0.109	0.24	0.206	0.277	0.316
PITG_00592	GDR	1	1	1	1	1	1	1	1	1	0.712	0.793
PITG_00593	GDR	1	1	1	1	1	1	1	1	1	1	1
PITG_00594	GDR	1	1	1	1	1	1	1	1	1	1	1
PITG_00595	GDR	0.719	0.875	0.768	0.829	0.821	0.447	0.78	0.896	0.873	0.616	0.744
PITG_00596	GDR	0.738	1	0.924	0.958	0.819	0.021	0.885	0.968	0.971	0.737	0.616
PITG_00597	GDR	0.962	1	1	0.904	0.942	0.467	1	1	0.981	0.867	0.733
PITG_00598	InBtw	0.595	0.636	0.556	0.579	0.577	0.539	0.581	0.852	0.74	0.083	0
PITG_00599	InBtw	0.875	0.839	0.75	0.612	0.699	0.645	0.738	0.819	0.825	0	0
PITG_00600	InBtw	1	1	1	1	1	1	1	1	1	0	0.468
PITG_00601	GSR	1	1	1	1	1	0.998	1	1	1	0.164	0.049
PITG_00603	GSR	0.385	0.492	0.702	0.444	0.424	0.74	0.654	0.624	0.39	0.155	0.212
PITG_00605	GSR	0.586	0.586	0.524	0.554	0.633	0.529	0.609	0.769	0.756	0	0
PITG_00607	InBtw	0.89	1	0.871	0.862	0.886	0.786	0.833	1	1	0	0
PITG_00608	InBtw	1	1	1	1	0.962	1	1	1	1	0.752	0.444
PITG_00610	InBtw	0.967	1	0.943	0.937	1	0.888	0.926	1	1	0.402	0.785
PITG_00611	GDR	1	0.995	0.955	0.961	0.971	0.995	0.987	0.987	0.995	0.27	0.444
PITG_00612	InBtw	1	1	1	0.977	0.992	1	1	1	1	1	0.986
PITG_00613	InBtw	0.587	0.838	0.68	0.48	0.522	0.597	0.598	0.813	0.769	0.307	0.478
PITG_00614	GDR	0.986	0.988	0.988	0.942	0.961	0.958	0.972	0.94	0.984	0.763	0.963
PITG_00615	InBtw	0.928	0.938	0.958	0.89	0.886	0.954	0.902	0.971	0.916	0.677	0.389
PITG_00616	GSR	0.795	0.945	0.902	0.916	0.911	0.872	0.97	0.984	1	0.619	0.572
PITG_00617	InBtw	0.817	0.971	0.909	0.911	0.931	0.461	0.917	1	0.991	0.902	0.974
PITG_00618	GDR	1	1	1	1	1	0.661	0.778	1	1	0.957	0.851
PITG_00619	GDR	1	1	1	1	1	1	0.65	1	1	1	1
PITG_00620	GDR	1	1	1	1	1	1	1	1	1	1	1
PITG_00621	GDR	1	1	1	1	1	0.997	0.983	1	1	1	1
PITG_00622	GDR	0.95	0.95	0.95	0.95	0.95	0.95	0.95	0.95	0.95	0.948	0.95
PITG_00623	GDR	1	1	1	1	1	1	1	1	1	1	1
PITG_00624	GDR	1	1	1	1	1	1	1	1	1	0.947	0.969
PITG_00625	GDR	1	1	1	1	1	1	1	1	1	1	1
PITG_00626	GDR	1	1	1	1	1	1	1	1	1	1	1
PITG_00627	GDR	1	1	1	1	1	1	1	1	1	1	1
PITG_00628	GDR	1	1	1	1	1	1	1	1	1	1	1
PITG_00629	GDR	1	1	1	1	1	1	1	1	1	1	1
PITG_00630	GDR	1	1	1	1	1	1	1	1	1	0.989	1
PITG_00631	GDR	1	1	1	1	1	1	1	1	1	1	1
PITG_00632	GDR	1	1	1	1	1	1	1	1	1	1	1
PITG_00633	GDR	1	1	1	1	1	1	1	1	1	1	1
PITG_00634	GDR	1	1	1	1	1	1	1	1	1	1	1
PITG_00635	GDR	1	1	1	1	1	1	1	1	1	1	1
PITG_00636	GDR	1	1	1	1	1	1	1	1	1	1	1
PITG_00637	InBtw	1	1	1	1	1	1	1	1	1	1	1
PITG_00640	InBtw	0.622	0.694	0.646	0.676	0.687	0.654	0.658	0.726	0.708	0.738	0.75
PITG_00641	GDR	0.883	0.856	0.905	0.955	0.939	0.874	0.825	1	1	1	1
PITG_00642	GDR	1	1	1	1	1	1	1	1	1	1	1
PITG_00643	InBtw	1	1	1	1	1	1	1	1	1	0.97	1
PITG_00644	GSR	1	1	1	0.98	0.97	1	1	1	1	0.157	0
PITG_00645	GSR	0.143	1	0.996	0.634	0.645	1	0.982	0.96	1	0	0.103
PITG_00646	InBtw	1	1	1	1	1	1	1	1	1	1	1
PITG_00647	InBtw	1	1	1	1	1	1	1	1	1	1	1
PITG_00648	InBtw	1	1	1	1	1	1	1	1	1	1	1
PITG_00649	InBtw	1	1	1	1	1	1	1	1	1	0.981	0.982
PITG_00651	InBtw	0.99	0.972	0.972	0.972	0.986	0.972	0.972	0.983	0.974	0.971	0.963
PITG_00652	GDR	1	1	1	1	1	1	1	1	1	1	1
PITG_00653	GDR	1	1	1	1	1	1	1	1	1	1	1
PITG_00654	GDR	1	1	1	1	1	1	1	1	1	1	1
PITG_00655	GDR	1	1	1	1	1	1	1	1	1	1	1
PITG_00656	InBtw	1	1	1	1	1	1	1	1	1	1	1
PITG_00657	InBtw	1	1	1	1	1	1	1	1	1	1	1
PITG_00658	GDR	1	1	1	1	1	1	1	1	1	1	1
PITG_00659	GDR	1	1	1	1	1	1	1	1	1	1	1
PITG_00660	GDR	1	1	1	1	1	1	1	1	1	0.995	0.999
PITG_00661	GDR	1	1	1	1	1	1	1	1	1	1	1
PITG_00662	GDR	1	1	1	1	1	1	1	1	1	1	1
PITG_00663	GDR	1	1	1	1	1	1	1	1	1	1	0.993
PITG_00664	GDR	1	1	1	1	1	1	1	1	1	1	1
PITG_00665	GDR	1	1	1	1	1	1	1	1	1	1	1
PITG_00666	InBtw	1	1	1	1	1	1	1	1	1	1	1
PITG_00668	GSR	1	1	1	1	1	1	1	1	1	1	0.995
PITG_00669	InBtw	1	1	1	1	1	1	1	1	1	1	1
PITG_00670	GDR	1	1	1	1	1	1	1	1	1	0.996	1
PITG_00671	GDR	1	1	1	1	1	1	1	1	1	1	1
PITG_00672	InBtw	1	1	1	1	1	1	1	1	1	1	1
PITG_00673	InBtw	1	1	1	1	1	1	1	1	1	1	1
PITG_00674	GDR	1	1	1	1	1	1	1	1	1	1	1
PITG_00675	InBtw	1	1	1	1	1	1	1	1	1	1	1
PITG_00676	GSR	1	1	1	1	1	1	1	1	1	1	1
PITG_00679	GSR	1	1	1	1	1	1	1	1	1	0.42	0.575
PITG_00680	InBtw	1	1	1	1	1	1	1	1	1	0.986	0.935
PITG_00681	GDR	1	1	1	1	1	1	1	1	1	1	1
PITG_00682	GDR	1	1	1	1	1	1	1	1	1	1	1
PITG_00683	InBtw	1	1	1	1	1	1	1	1	1	1	1
PITG_00684	InBtw	0.436	0.651	0.436	0.59	0.772	0.647	0.48	0.991	0.967	0.59	1
PITG_00685	InBtw	1	1	1	1	1	1	1	1	1	1	1
PITG_00686	InBtw	1	1	1	1	1	1	1	1	1	0.997	0.981
PITG_00687	GDR	1	1	1	1	1	1	1	1	1	1	1
PITG_00688	GDR	1	1	1	1	1	1	1	1	1	1	1
PITG_00689	InBtw	1	1	1	1	1	1	1	1	1	1	1
PITG_00690	GSR	1	1	1	1	1	1	1	1	1	1	1
PITG_00691	InBtw	1	1	1	1	1	1	1	1	1	1	1
PITG_00692	GDR	1	1	1	1	1	1	1	1	1	0.999	0.991
PITG_00693	GDR	1	1	1	1	1	1	1	1	1	1	1
PITG_00694	GDR	1	1	1	1	1	1	1	1	1	1	0.994
PITG_00695	GDR	1	1	1	1	1	1	1	1	1	1	0.999
PITG_00696	GDR	1	1	1	1	1	1	1	1	1	1	1
PITG_00697	GDR	1	1	1	1	1	1	1	1	1	1	1
PITG_00698	GDR	1	1	0.99	1	0.967	0.954	1	0.992	1	1	0.998
PITG_00699	GDR	1	1	1	1	1	1	1	1	1	1	1
PITG_00700	GDR	1	1	1	1	1	1	1	1	1	1	1
PITG_00701	GDR	1	1	1	1	1	1	1	1	1	1	1
PITG_00702	GDR	1	1	1	1	1	1	1	1	1	1	1
PITG_00703	GDR	1	1	1	1	1	1	1	1	1	1	1
PITG_00704	GDR	1	1	1	1	1	1	1	1	1	1	1
PITG_00705	GDR	1	1	1	1	1	1	1	1	1	1	1
PITG_00706	GDR	1	1	1	1	1	0.944	1	1	1	0.988	0.984
PITG_00707	GDR	1	1	1	1	1	1	1	1	1	1	0.941
PITG_00708	GDR	1	1	1	1	1	1	1	1	1	1	1
PITG_00709	GDR	1	1	1	1	1	1	1	1	1	1	1
PITG_00710	GDR	1	1	1	1	1	1	1	1	1	1	1
PITG_00711	GDR	1	1	1	1	1	1	1	1	1	1	1
PITG_00712	InBtw	1	1	1	1	1	1	1	1	1	1	1
PITG_00713	InBtw	1	1	1	1	1	1	1	1	1	0.99	0.968
PITG_00714	GDR	1	1	1	1	1	1	1	1	1	0.999	1
PITG_00715	InBtw	0.447	0.83	0.308	0.148	0.154	0.138	0.151	0.789	0.796	0.525	0.937
PITG_00716	InBtw	0.469	0.796	0.657	0.667	0.849	0.695	1	0.925	0.761	1	1
PITG_00717	GDR	1	1	1	0.989	0.997	0.984	0.991	1	1	0.99	0.995
PITG_00718	GDR	1	1	1	1	1	1	1	1	1	1	1
PITG_00719	GDR	1	1	1	1	1	1	1	1	1	0.99	0.996
PITG_00720	GDR	0.982	0.998	1	0.965	0.965	0.958	0.965	0.964	0.966	0.981	0.99
PITG_00721	InBtw	1	1	1	1	1	1	1	1	1	0.966	0.984
PITG_00722	GSR	0.75	1	0.826	0.931	0.922	0.86	0.824	1	0.962	0.794	0.823
PITG_00723	InBtw	0.531	0.755	0.578	0.593	0.779	0.705	0.767	0.758	0.932	0.814	0.826
PITG_00724	GDR	1	1	1	1	1	1	1	1	1	1	0.8
PITG_00725	GDR	0.855	0.991	0.924	0.954	0.961	0.859	0.886	0.995	0.999	0.932	0.921
PITG_00726	InBtw	1	1	1	0.98	0.974	1	0.98	1	1	1	1
PITG_00728	GSR	1	1	0.706	0.583	0.838	0.725	0.539	1	1	0.745	0
PITG_00729	GSR	1	1	1	1	1	1	1	1	1	0.979	1
PITG_00730	InBtw	0.928	0.985	0.995	0.983	0.991	0.884	0.992	0.993	0.993	0.988	0.991
PITG_00731	GDR	1	1	1	1	1	1	1	1	1	1	1
PITG_00732	GDR	1	1	1	1	1	1	1	1	1	0.998	0.975
PITG_00733	GDR	1	1	1	1	1	1	1	1	1	1	1
PITG_00734	GDR	1	1	1	1	1	1	1	1	1	1	1
PITG_00735	InBtw	0.968	1	1	1	1	0.948	1	0.996	0.984	0.944	0.743
PITG_00737	GSR	1	1	1	1	1	0.983	1	1	1	0.672	0.249
PITG_00739	GSR	0.955	1	1	1	1	0.193	0.979	1	1	0.098	0.144
PITG_00740	GSR	1	1	1	1	1	0.72	1	1	1	0	0.127
PITG_00741	GSR	0.554	1	0.877	1	1	0.893	0.865	1	1	0	0
PITG_00742	InBtw	0.977	1	1	0.905	1	0.206	1	0.83	0.788	0	0.206
PITG_00743	InBtw	0.722	0.874	0.728	0.777	0.738	0.401	0.732	0.76	0.793	0.162	0.319
PITG_00744	InBtw	0.901	1	1	1	1	0.896	0.892	1	1	0.173	0.585
PITG_00745	InBtw	0.525	1	0.908	1	1	0.893	0.974	1	0.99	0.553	0.309
PITG_00746	InBtw	1	1	1	1	1	1	1	1	1	1	1
PITG_00747	GDR	1	1	1	1	1	1	1	1	1	1	0.979
PITG_00748	InBtw	1	1	1	1	1	1	1	1	1	1	0.999
PITG_00750	GSR	0.666	0.967	0.76	0.815	0.86	0.739	0.797	0.989	0.984	1	0.998
PITG_00751	GSR	1	1	1	1	1	1	0	1	1	0.347	1
PITG_00752	GSR	0.191	0.203	0.17	0	0	0	0.155	0.209	0.164	0	0
PITG_00753	InBtw	1	1	1	1	1	1	0.677	1	1	0.688	1
PITG_00754	GDR	0.517	0.777	0.604	0.643	0.676	0.631	0.498	0.801	0.7	0.668	0.647
PITG_00755	GDR	1	1	1	1	1	1	1	1	1	1	1
PITG_00756	GDR	1	1	1	1	1	1	1	1	1	1	1
PITG_00757	InBtw	0	0.555	0.41	0.392	0.287	0	0.458	0.639	0.505	0.575	0.512
PITG_00758	GSR	0.75	1	0.908	0.687	0.863	0.802	0.897	1	0.963	0.222	0.593
PITG_00760	GSR	1	1	1	1	1	1	1	1	1	0.444	0
PITG_00761	InBtw	1	1	1	1	1	1	1	1	1	1	1
PITG_00762	GDR	1	1	1	0.99	1	1	1	1	1	1	0.964
PITG_00763	GDR	1	1	1	1	1	1	1	1	1	1	1
PITG_00764	GDR	1	1	1	1	1	1	1	1	1	1	1
PITG_00765	GDR	1	1	1	1	1	1	1	1	1	1	1
PITG_00766	InBtw	1	1	1	1	1	1	1	1	1	1	1
PITG_00767	GSR	1	1	1	1	1	1	1	1	1	0.876	0.601
PITG_00770	GDR	1	1	1	1	1	1	1	1	1	1	1
PITG_00771	GDR	1	1	1	1	1	1	1	1	1	1	1
PITG_00772	InBtw	0.813	0.921	0.811	0.858	0.894	0.789	0.843	0.892	0.899	0.963	0.939
PITG_00773	GSR	0.244	0.47	0.202	0.402	0.563	0.512	0.459	0.748	0.665	0.538	0
PITG_00774	GSR	1	1	1	1	1	1	1	1	1	1	0.992
PITG_00776	GSR	1	1	1	1	1	1	1	1	1	1	1
PITG_00777	GSR	0.244	0.583	0.391	0.447	0.356	0.251	0.218	0.414	0.358	0	0
PITG_00778	GSR	1	1	1	1	1	1	1	1	1	0.959	0.963
PITG_00782	InBtw	1	1	1	1	1	1	1	1	1	1	1
PITG_00783	InBtw	1	1	1	1	1	1	1	1	1	1	1
PITG_00786	InBtw	1	1	1	1	1	1	1	1	1	1	1
PITG_00787	InBtw	1	1	1	1	1	1	1	1	1	1	1
PITG_00788	InBtw	1	1	1	1	1	1	1	1	1	1	1
PITG_00789	GDR	1	1	0.949	1	1	1	1	0.962	0.949	1	0.997
PITG_00790	GDR	1	1	1	1	1	1	1	1	1	1	1
PITG_00791	InBtw	1	1	1	1	1	1	1	1	1	0.988	0.994
PITG_00792	GSR	1	1	1	1	1	1	1	1	1	1	0.864
PITG_00793	GSR	1	1	0.989	1	1	1	1	1	1	0.895	0.974
PITG_00794	GSR	0.927	0.906	0.922	0.922	0.925	0.92	0.92	0.922	0.922	0.834	0.927
PITG_00795	InBtw	1	1	1	1	1	1	1	1	1	1	1
PITG_00796	GDR	1	1	1	1	1	1	1	1	1	1	1
PITG_00797	InBtw	1	1	1	1	1	1	1	1	1	1	0.991
PITG_00798	GSR	0.879	0.975	0.895	0.802	0.873	0.846	0.893	0.912	0.792	0.114	0.01
PITG_00799	GSR	1	1	1	1	1	1	1	1	1	1	1
PITG_00800	GSR	1	1	1	1	1	1	1	1	1	1	1
PITG_00804	InBtw	1	1	1	1	1	1	1	1	1	1	1
PITG_00805	GDR	1	1	1	1	1	1	1	1	1	0.996	1
PITG_00806	InBtw	1	1	1	1	1	1	1	1	1	1	1
PITG_00807	GSR	1	1	1	1	1	1	1	1	1	1	1
PITG_00808	InBtw	0.575	0.805	0.364	0.482	0.667	0.038	0.524	0.762	0.512	0	0
PITG_00809	InBtw	1	1	1	1	1	0.912	1	1	1	0.894	0.875
PITG_00810	GSR	0.585	0.8	0.554	0.498	0.638	0	0.721	0.556	0.624	0.236	0.304
PITG_00811	GSR	0.946	0.855	0.935	0.838	0.814	0.385	0.922	0.931	0.885	0.201	0.238
PITG_00813	GSR	0	1	1	1	0.947	0.204	0	1	0.975	0.069	0
PITG_00814	GSR	0	0	0	0	0	0	0	0	0	0	0
PITG_00816	GSR	0.692	0.679	0.642	0.647	0.642	0.642	0.642	0.642	0.642	0.14	0.596
PITG_00818	InBtw	1	1	1	1	1	1	1	1	1	0.994	0.994
PITG_00819	GDR	1	1	1	1	1	1	1	1	1	1	1
PITG_00820	GDR	1	1	1	1	1	1	1	1	1	1	1
PITG_00821	InBtw	1	1	1	1	1	1	1	1	1	0	0
PITG_00827	InBtw	1	1	1	1	1	1	1	1	1	1	1
PITG_00828	GDR	1	1	1	1	1	1	1	1	1	1	0.998
PITG_00829	GDR	1	1	1	1	1	1	1	1	1	1	0.937
PITG_00830	GDR	1	1	1	1	1	1	1	1	1	1	1
PITG_00831	InBtw	1	1	1	1	1	1	1	1	1	1	1
PITG_00832	GSR	1	1	1	1	1	1	0.938	1	1	0.994	0.723
PITG_00833	InBtw	1	1	0.994	0.981	0.993	0.996	0.962	0.985	0.987	0.968	0.975
PITG_00834	InBtw	1	1	1	1	1	1	0.411	0.595	0.588	0.861	0.671
PITG_00839	InBtw	1	1	1	1	1	1	0.871	1	0.949	0.945	0.945
PITG_00840	GDR	1	1	1	1	1	1	1	1	1	0.973	1
PITG_00841	GDR	1	1	1	1	1	1	1	1	1	1	1
PITG_00842	GDR	1	1	1	1	1	1	1	1	1	0.883	0.92
PITG_00843	GDR	1	1	1	1	1	1	1	1	1	1	1
PITG_00844	GDR	1	1	1	1	1	1	1	1	1	0.994	0.982
PITG_00845	GDR	1	1	1	1	1	1	1	1	1	0.976	0.999
PITG_00846	InBtw	1	1	1	1	1	1	1	1	1	1	1
PITG_00847	GSR	1	1	1	1	1	1	1	1	1	0.982	0
PITG_00848	GSR	1	1	1	1	1	1	1	1	1	1	1
PITG_00849	InBtw	1	1	1	1	1	1	1	1	1	1	1
PITG_00850	GDR	1	1	1	1	1	1	1	1	1	1	1
PITG_00851	GDR	1	1	1	1	1	1	1	1	1	1	1
PITG_00852	GDR	1	1	1	1	1	1	1	1	1	1	1
PITG_00853	GDR	1	1	1	1	1	1	1	1	1	1	1
PITG_00854	GDR	1	1	1	1	1	1	1	1	1	1	1
PITG_00855	GDR	1	1	1	1	1	1	1	1	1	1	1
PITG_00856	GDR	1	1	1	1	1	1	1	1	1	1	1
PITG_00857	GDR	1	1	1	1	1	1	1	1	1	1	1
PITG_00858	GDR	1	1	1	1	1	1	1	1	1	1	1
PITG_00859	GDR	1	1	1	1	1	1	1	1	1	1	1
PITG_00860	InBtw	1	1	1	1	1	1	1	1	1	1	1
PITG_00861	InBtw	0.989	0.99	0.92	0.913	0.916	0.934	0.925	0.936	0.94	0.955	0.967
PITG_00862	GDR	0.836	1	0.841	1	1	1	0.821	0.806	0.836	0.856	0.975
PITG_00863	GDR	1	1	1	1	1	1	1	1	1	1	1
PITG_00864	InBtw	0.835	0.934	0.827	0.882	0.841	0.8	0.871	0.919	0.847	0.841	0.87
PITG_00865	GSR	0.141	0.337	0.233	0.541	0.659	0.181	0.211	0.604	0.563	0	0
PITG_00866	GSR	1	1	1	1	1	1	1	1	1	1	1
PITG_00867	InBtw	1	1	1	1	1	1	1	1	1	1	1
PITG_00868	GDR	0.968	1	0.943	0.904	0.866	0.954	0.95	1	1	0.809	0.991
PITG_00869	GDR	1	1	1	1	1	1	1	1	1	0.912	0.995
PITG_00870	InBtw	1	1	1	1	1	1	1	1	1	1	1
PITG_00871	GSR	1	1	1	1	1	1	1	1	1	1	1
PITG_00872	GSR	1	1	1	1	1	1	0.99	1	1	0.988	1
PITG_00874	GSR	1	1	1	1	1	1	1	1	1	0.984	0.907
PITG_00875	GSR	0.94	1	1	0.538	0.799	1	1	0.744	0.761	0.41	0.397
PITG_00877	InBtw	1	1	1	1	1	1	1	1	1	0.993	0.993
PITG_00878	GDR	1	1	1	1	1	1	1	1	1	1	1
PITG_00879	GDR	1	1	1	1	1	1	1	1	1	1	1
PITG_00880	InBtw	1	1	1	1	1	1	1	1	1	0.944	0.99
PITG_00881	GSR	1	1	1	1	1	1	1	1	1	0.22	0.431
PITG_00882	InBtw	1	1	1	1	1	1	1	1	1	0.999	0.999
PITG_00883	InBtw	1	1	1	1	1	1	1	1	1	1	1
PITG_00884	GDR	1	1	1	1	1	1	1	1	1	1	1
PITG_00885	GDR	0.994	1	1	1	1	1	0.99	1	1	1	1
PITG_00886	GDR	1	1	1	1	1	1	1	1	1	1	1
PITG_00887	GDR	1	1	1	1	1	1	1	1	1	1	1
PITG_00888	InBtw	1	1	1	1	1	1	1	1	1	1	1
PITG_00889	GSR	1	1	1	1	1	1	1	1	1	0	1
PITG_00891	InBtw	1	1	1	1	1	1	1	1	1	1	0.988
PITG_00892	GDR	1	1	1	1	1	1	1	1	1	0.926	0.846
PITG_00893	InBtw	1	1	1	1	1	1	1	1	1	0.897	0.987
PITG_00894	GSR	0.945	0.985	0.999	0.899	0.981	1	1	0.999	0.952	0.977	1
PITG_00896	InBtw	1	1	1	1	1	1	1	1	1	1	1
PITG_00897	GDR	1	1	1	1	1	1	1	1	1	1	1
PITG_00898	GDR	1	1	1	0.981	1	1	1	1	1	0.986	0.995
PITG_00899	InBtw	1	1	1	1	1	1	1	1	1	1	1
PITG_00903	GSR	1	1	1	1	1	1	1	1	1	1	1
PITG_00904	GSR	0	0	0	0.044	0.03	0	0	0.052	0.025	0	0
PITG_00905	InBtw	1	1	1	1	1	1	1	1	1	0.63	0.815
PITG_00906	InBtw	0.616	0.809	0.683	0.693	0.747	0.633	0.672	0.756	0.709	0.646	0.785
PITG_00907	GSR	0.738	0.906	0.779	0.876	0.876	0.828	0.835	0.898	0.901	0.443	0.52
PITG_00908	InBtw	1	1	1	1	1	1	1	1	1	1	1
PITG_00909	GDR	1	1	1	1	1	1	1	1	1	1	1
PITG_00910	GDR	1	1	1	1	1	1	1	1	1	1	1
PITG_00911	GDR	1	1	1	1	1	1	1	1	1	1	0.999
PITG_00912	GDR	1	1	1	1	1	1	1	1	1	1	1
PITG_00913	GDR	0.831	1	0.797	1	1	1	0.916	1	1	0.741	0.876
PITG_00914	GDR	1	1	1	1	1	1	1	1	1	1	1
PITG_00915	GDR	1	1	1	1	1	1	1	1	1	0.999	1
PITG_00916	GDR	0.417	0.633	0.481	0.545	0.579	0.481	0.533	0.659	0.604	0.701	0.673
PITG_00917	InBtw	0.81	1	0.891	0.978	1	0.975	0.844	0.919	0.991	0.467	0.844
PITG_00918	InBtw	0.816	1	0.911	0.803	0.819	0.919	0.919	0.859	0.803	0.34	0.413
PITG_00919	GDR	1	1	1	1	1	1	1	1	1	1	1
PITG_00920	InBtw	1	1	1	1	1	1	1	1	1	0.921	1
PITG_00921	GSR	1	1	1	1	1	1	1	1	1	1	1
PITG_00923	GSR	1	1	1	1	1	1	1	1	1	1	1
PITG_00925	GSR	0.953	1	1	1	1	0.996	1	1	1	0.987	1
PITG_00926	InBtw	1	1	1	0.957	0.969	1	1	0.998	0.975	0.086	0.086
PITG_00927	InBtw	1	1	1	1	1	1	1	1	1	1	1
PITG_00928	GSR	1	1	1	1	1	1	1	1	1	1	0.994
PITG_00929	InBtw	0.811	1	0.897	1	1	0.891	0.926	1	1	1	1
PITG_00930	GDR	1	1	1	1	1	1	1	1	1	1	1
PITG_00931	GDR	1	1	1	1	1	1	1	1	1	1	1
PITG_00932	GDR	1	1	1	1	1	1	1	1	1	1	0.986
PITG_00933	GDR	1	1	1	1	1	1	1	1	1	1	0.993
PITG_00934	GDR	1	1	1	1	1	1	1	1	1	1	0.972
PITG_00935	GDR	1	1	1	1	1	1	1	1	1	1	1
PITG_00936	GDR	1	1	1	1	1	1	1	1	1	1	1
PITG_00937	GDR	1	1	1	1	1	1	1	1	1	1	1
PITG_00938	GDR	1	1	1	1	1	1	1	1	1	1	1
PITG_00939	GDR	1	1	1	1	1	1	1	1	1	1	1
PITG_00940	GDR	1	1	1	1	1	1	1	1	1	1	1
PITG_00941	GDR	1	1	1	1	1	1	1	1	1	1	1
PITG_00942	GDR	1	1	1	1	1	1	1	1	1	0.986	0.988
PITG_00943	InBtw	1	1	1	1	1	1	1	1	1	1	1
PITG_00944	InBtw	1	1	1	1	1	1	1	1	1	1	0.984
PITG_00945	GDR	1	1	1	1	1	1	0.997	1	1	0.991	0.991
PITG_00946	GDR	1	1	1	1	1	1	0.901	0.994	0.999	1	0.977
PITG_00947	GDR	1	1	1	1	1	1	1	1	1	1	1
PITG_00948	InBtw	1	1	1	1	1	1	0.945	0.89	0.89	0.707	0.788
PITG_00952	InBtw	1	1	1	1	1	1	1	1	1	1	1
PITG_00953	GDR	1	1	1	1	1	1	1	1	1	1	1
PITG_00954	GDR	1	1	1	1	1	1	1	1	1	1	1
PITG_00955	InBtw	1	1	1	1	1	1	1	1	1	1	1
PITG_00957	InBtw	1	1	1	1	1	1	1	1	1	1	1
PITG_00958	InBtw	0.981	1	1	1	1	1	1	0	0.375	0.44	0
PITG_00960	InBtw	1	1	1	1	1	1	1	1	1	1	1
PITG_00961	GDR	1	1	1	1	1	1	1	1	1	1	1
PITG_00962	GDR	1	1	1	1	1	1	1	1	1	1	1
PITG_00963	GDR	1	1	1	1	1	1	1	1	1	0.991	1
PITG_00964	GDR	1	1	1	1	1	1	1	1	1	1	1
PITG_00965	GDR	1	1	1	1	1	1	1	1	1	0.968	1
PITG_00966	GDR	1	1	1	1	1	1	1	1	1	1	1
PITG_00967	InBtw	1	1	1	1	1	1	1	1	1	1	1
PITG_00968	GSR	1	1	1	1	1	1	1	1	1	0.975	1
PITG_00970	InBtw	0.699	0.897	0.697	0.842	0.769	0.694	0.842	0.842	0.827	0.236	0.316
PITG_00971	GDR	1	1	1	1	1	1	1	1	1	1	1
PITG_00972	GDR	1	1	1	1	1	1	1	1	1	1	1
PITG_00973	GDR	1	1	1	1	1	1	1	1	1	1	1
PITG_00974	InBtw	1	1	1	1	1	1	1	1	1	1	1
PITG_00977	GSR	1	1	1	1	1	1	1	1	1	0	0
PITG_00978	InBtw	1	1	1	1	1	1	1	1	1	0.9	0.9
PITG_00979	GDR	1	1	1	1	1	1	1	1	1	1	1
PITG_00980	GDR	1	1	1	1	1	1	1	1	1	1	1
PITG_00981	InBtw	1	1	1	1	1	1	1	1	1	0.997	0.998
PITG_00982	InBtw	1	1	1	1	1	1	1	1	1	1	1
PITG_00983	GDR	1	1	1	1	1	1	1	1	1	1	1
PITG_00984	GDR	1	1	1	1	1	1	1	1	1	1	0.982
PITG_00985	GDR	1	1	1	1	1	1	1	1	1	1	1
PITG_00986	GDR	1	1	1	1	1	1	1	1	1	1	0.939
PITG_00987	GDR	1	1	1	1	1	1	1	1	1	1	1
PITG_00988	InBtw	1	1	1	1	1	1	1	1	1	1	1
PITG_00989	InBtw	1	1	1	1	1	1	1	1	1	1	1
PITG_00990	GDR	1	1	1	1	1	1	1	1	1	1	1
PITG_00991	InBtw	1	1	1	1	1	1	1	1	1	1	1
PITG_00993	InBtw	1	1	1	1	1	1	1	1	1	0.982	0.982
PITG_00994	GDR	1	1	1	1	1	1	1	1	1	1	1
PITG_00995	GDR	1	1	1	1	1	1	1	1	1	1	1
PITG_00996	GDR	1	1	1	1	1	1	1	1	1	1	1
PITG_00997	InBtw	1	1	1	1	1	1	1	1	1	1	1
PITG_00998	GSR	1	1	1	1	1	1	1	1	1	0.996	1
PITG_00999	InBtw	1	1	1	1	1	1	1	1	1	1	1
PITG_01000	GDR	0.847	1	1	0.994	0.968	1	0.994	1	0.988	0.621	0.893
PITG_01001	GDR	1	1	1	1	1	1	1	0.986	0.987	0.999	0.986
PITG_01002	GDR	1	1	1	1	1	1	1	1	1	1	1
PITG_01003	GDR	1	1	1	1	1	1	1	1	1	1	1
PITG_01004	GDR	1	1	1	1	1	1	1	1	1	1	1
PITG_01005	GDR	0.973	0.988	0.986	1	1	0.977	0.997	1	1	0.97	0.992
PITG_01006	InBtw	0.254	0.515	0.285	0.347	0.346	0.259	0.324	0.427	0.386	0.533	0.568
PITG_01007	GSR	0	0.985	0	0	0	0	0.892	0.522	0.635	0.574	0.264
PITG_01008	InBtw	0.957	1	0.649	0.663	0.743	0.66	0.984	0.779	0.668	0.13	0
PITG_01009	InBtw	0	1	0	0	0	0	0.683	0	0	0	0
PITG_01010	GSR	0.904	0.976	0.913	0.943	0.953	0.917	0.919	0.975	0.951	0.977	0.985
PITG_01012	GSR	0	0.036	0	0	0	0	0	0.264	0.201	0.234	0.264
PITG_01013	GSR	0.11	0.543	0	0.229	0.186	0	0.32	0.857	0.745	0.535	1
PITG_01015	GSR	0.812	0.964	1	0.92	1	0.84	0.836	0.738	0.567	0.585	0.615
PITG_01016	GSR	0	0	0	0	0	0	0	0	0	0	0
PITG_01017	GSR	1	1	1	1	1	1	1	1	1	1	0.939
PITG_01019	InBtw	1	1	1	1	1	1	1	1	1	1	1
PITG_01020	InBtw	1	1	1	1	1	1	1	1	1	1	1
PITG_01022	GSR	1	1	1	1	1	1	1	1	1	1	1
PITG_01023	InBtw	1	1	1	1	1	1	1	1	1	1	1
PITG_01024	GDR	1	1	1	1	1	1	1	1	1	0.992	0.994
PITG_01025	GDR	1	1	1	1	1	1	1	0.998	1	0.961	0.994
PITG_01026	InBtw	1	1	1	1	1	1	1	1	1	0.979	0.999
PITG_01027	GSR	1	1	1	1	1	1	1	1	1	1	1
PITG_01028	GSR	0.499	0.877	0.701	0.804	0.923	0.473	0.733	0.974	0.79	0.37	0.659
PITG_01029	GSR	1	1	1	1	1	1	1	1	1	1	1
PITG_01030	InBtw	1	1	1	1	1	1	1	1	1	1	1
PITG_01031	InBtw	1	1	1	1	1	1	1	1	1	1	1
PITG_01033	InBtw	1	1	1	1	1	1	1	1	1	0.994	1
PITG_01034	GDR	1	1	1	1	1	1	1	1	1	1	1
PITG_01035	GDR	1	1	1	1	1	1	1	1	1	1	1
PITG_01036	InBtw	1	1	1	1	1	1	1	1	1	1	1
PITG_01038	InBtw	1	1	1	1	1	1	1	1	1	1	1
PITG_01039	GDR	1	1	1	1	1	1	1	1	1	1	1
PITG_01040	GDR	1	1	1	1	1	1	1	1	1	1	1
PITG_01041	GDR	1	1	1	1	1	1	1	1	1	1	1
PITG_01042	GDR	1	1	1	1	1	1	1	1	1	1	1
PITG_01043	GDR	1	1	1	1	1	1	1	1	1	1	1
PITG_01044	GDR	1	1	1	1	1	1	1	1	1	1	1
PITG_01045	GDR	1	1	1	1	1	1	1	1	1	1	1
PITG_01046	GDR	1	1	1	1	1	1	1	1	1	1	1
PITG_01047	InBtw	1	1	1	1	1	1	1	1	1	1	1
PITG_01048	InBtw	1	1	1	1	1	1	1	1	1	1	1
PITG_01049	InBtw	0.989	1	1	1	1	1	1	1	1	1	1
PITG_01050	InBtw	1	1	1	1	1	1	1	1	1	1	1
PITG_01051	GDR	1	1	1	1	1	1	1	1	1	0.94	0.95
PITG_01052	GDR	1	1	1	1	1	1	1	1	1	1	1
PITG_01053	GDR	1	1	1	1	1	1	1	1	1	1	1
PITG_01054	GDR	1	1	1	1	1	1	1	1	1	1	1
PITG_01055	GDR	1	1	1	1	1	1	1	1	1	1	1
PITG_01056	GDR	1	1	1	1	1	1	1	1	1	1	1
PITG_01057	GDR	1	1	1	1	1	1	1	1	1	0.97	0.946
PITG_01058	InBtw	1	1	1	1	1	1	1	1	1	1	1
PITG_01060	InBtw	1	1	0	0	0	0.214	0	1	1	0	0
PITG_01062	GDR	1	1	1	1	1	1	1	1	1	1	1
PITG_01063	GDR	0.983	1	1	1	1	1	1	1	1	0.996	0.998
PITG_01064	GDR	0	0	0	0	0	0	0	0.153	0	0	0.363
PITG_01065	GDR	1	1	1	1	1	1	1	1	1	1	0.998
PITG_01066	GDR	1	1	1	1	1	1	1	1	1	1	1
PITG_01067	InBtw	1	1	1	1	1	1	1	1	1	1	1
PITG_01068	InBtw	1	1	1	1	1	1	1	1	1	1	1
PITG_01069	GDR	1	1	1	1	1	1	1	1	1	1	1
PITG_01070	GDR	1	1	1	1	1	1	1	1	1	1	1
PITG_01071	GDR	1	1	1	1	1	1	1	1	1	1	1
PITG_01072	GDR	1	1	1	1	1	1	1	1	1	1	1
PITG_01073	GDR	1	1	1	1	1	1	1	1	1	1	1
PITG_01074	GDR	1	1	1	1	1	1	1	1	1	1	1
PITG_01075	GDR	1	1	1	1	1	1	1	1	1	1	1
PITG_01076	InBtw	1	1	1	1	1	1	1	1	1	1	1
PITG_01078	InBtw	1	1	1	1	1	1	1	1	1	0.902	0.669
PITG_01079	GDR	1	1	1	1	1	1	1	1	1	1	1
PITG_01080	GDR	1	1	1	1	1	1	1	1	1	1	1
PITG_01081	GDR	1	1	1	1	1	1	1	1	1	1	1
PITG_01082	InBtw	1	1	1	1	1	1	1	1	1	1	1
PITG_01083	InBtw	1	1	1	1	1	1	1	1	1	0.991	0.993
PITG_01084	InBtw	1	1	1	1	1	1	1	1	1	1	1
PITG_01085	InBtw	1	1	1	1	1	1	1	1	1	1	1
PITG_01086	GDR	1	1	1	1	1	1	1	1	1	1	1
PITG_01087	GSR	1	1	1	1	1	1	1	1	1	1	1
PITG_01088	InBtw	1	1	1	1	1	1	1	1	1	1	1
PITG_01089	GDR	1	1	1	1	1	1	1	1	1	1	0.985
PITG_01090	InBtw	1	1	1	1	1	1	1	1	1	0.946	1
PITG_01091	InBtw	0.369	0.32	0.199	0.278	0.096	0.087	0.362	0.349	0.102	0	0
PITG_01092	InBtw	1	1	1	1	1	1	1	1	1	0.967	0.947
PITG_01094	GSR	0.317	0.317	0.317	0.317	0.317	0.317	0.317	0.346	0.317	0.317	0.352
PITG_01096	InBtw	1	1	1	1	1	1	1	1	1	1	1
PITG_01097	GDR	1	1	1	1	1	1	1	1	1	1	1
PITG_01098	GDR	1	1	1	1	1	1	1	1	1	0.725	1
PITG_01099	GDR	1	1	1	1	1	1	1	1	1	1	1
PITG_01100	GDR	0.641	0.887	0.707	0.717	0.778	0.756	0.718	0.536	0.575	0.473	0.514
PITG_01101	GDR	0.598	0.981	0.82	0.829	0.883	0.721	0.855	0.952	0.771	0.941	0.924
PITG_01102	GDR	1	1	1	1	1	1	1	1	1	1	1
PITG_01103	GDR	1	1	1	1	1	1	1	1	1	1	1
PITG_01104	InBtw	1	1	1	1	1	1	1	1	1	1	1
PITG_01105	GSR	1	1	1	1	1	1	1	1	1	1	1
PITG_01106	InBtw	1	1	1	1	1	1	1	1	1	1	0.999
PITG_01107	GDR	0.15	0.664	0.408	0.536	0.52	0.417	0.47	0.728	0.667	0.6	0.702
PITG_01108	GDR	1	1	1	1	1	1	1	1	1	1	1
PITG_01109	GDR	1	1	1	1	1	1	1	1	1	1	1
PITG_01110	GDR	1	1	1	1	1	1	1	1	1	1	1
PITG_01111	GDR	1	1	1	1	1	1	1	1	1	1	1
PITG_01112	GDR	1	1	1	1	1	1	1	1	1	1	1
PITG_01113	GDR	1	1	1	1	1	1	1	1	1	1	1
PITG_01114	InBtw	1	1	1	1	1	1	1	1	1	1	1
PITG_01115	InBtw	1	1	1	1	1	1	1	1	1	1	0.988
PITG_01116	GDR	1	1	1	1	1	1	1	1	1	1	1
PITG_01117	GDR	1	1	1	1	1	1	1	1	1	1	1
PITG_01118	GDR	1	1	1	1	1	1	1	1	1	1	1
PITG_01119	GDR	1	1	1	1	1	1	1	1	1	1	1
PITG_01120	GDR	1	1	1	1	1	1	1	1	1	1	1
PITG_01121	InBtw	1	1	1	1	1	1	1	1	1	1	1
PITG_01122	GSR	1	1	1	1	0.995	1	1	1	1	1	0.993
PITG_01123	InBtw	1	1	1	1	1	1	1	1	1	1	1
PITG_01124	GDR	1	1	1	1	1	1	1	1	1	1	1
PITG_01125	InBtw	1	1	1	1	1	1	1	1	1	1	1
PITG_01127	InBtw	1	1	1	1	1	1	1	1	1	1	1
PITG_01128	GDR	1	1	1	1	1	1	1	1	1	1	1
PITG_01129	GDR	1	1	1	1	1	1	1	1	1	1	1
PITG_01130	InBtw	0.798	1	0.939	0.862	0.977	0.997	0.858	0.939	0.932	0.333	0.333
PITG_01131	GSR	0	0	0	0	0	0	0	0	0	0	0
PITG_01132	GSR	0	0.015	0	0.02	0.039	0	0.017	0.043	0.031	0	0
PITG_01133	InBtw	1	1	1	1	1	1	1	1	1	1	1
PITG_01134	InBtw	1	1	1	1	1	1	1	1	1	1	1
PITG_01135	InBtw	1	1	1	1	1	1	1	1	1	1	1
PITG_01136	InBtw	1	1	1	1	1	1	1	1	1	1	1
PITG_01137	InBtw	1	1	1	1	1	1	1	1	1	1	1
PITG_01138	GDR	1	1	1	1	1	1	1	1	1	1	1
PITG_01139	InBtw	1	1	1	1	1	1	1	1	1	1	1
PITG_01140	GSR	1	1	1	0.965	1	1	1	0.955	1	0	0
PITG_01142	InBtw	1	1	1	1	1	1	1	1	1	1	1
PITG_01143	GDR	1	1	1	1	1	1	1	1	1	1	1
PITG_01144	InBtw	1	1	1	1	1	1	1	1	1	1	1
PITG_01145	InBtw	1	1	1	1	1	1	1	1	1	0.993	1
PITG_01146	InBtw	1	1	1	1	1	1	1	1	1	1	1
PITG_01147	GSR	1	1	0.986	1	1	1	1	1	1	0	0.221
PITG_01149	GSR	1	1	1	1	1	1	1	1	1	0.826	0.808
PITG_01151	InBtw	1	1	1	1	1	1	1	1	1	0.568	0.709
PITG_01152	InBtw	1	1	1	1	1	1	1	1	1	1	1
PITG_01153	InBtw	1	1	1	1	1	1	1	1	1	1	1
PITG_01154	GDR	1	1	1	1	1	1	1	1	1	1	1
PITG_01155	GDR	1	1	1	1	1	1	1	1	1	1	1
PITG_01156	InBtw	1	1	1	1	1	1	1	1	1	0.917	0.989
PITG_01157	InBtw	0	0	0	0	0	0	0	0	0	0	0
PITG_01158	InBtw	0.697	0.978	0.871	0.954	0.965	0.719	0.713	0.761	0.64	0.189	0.34
PITG_01159	Not	0.884	1	1	1	1	1	1	1	1	0.876	0.914
PITG_01160	Not	0.596	1	1	0	0	1	0	0	0	0.604	0
PITG_01161	GSR	0	0	0	0	0	0	0	0	0	0	0
PITG_01162	GSR	1	1	1	1	1	1	1	1	1	0	0
PITG_01163	InBtw	1	1	1	1	1	1	1	1	1	0.741	0.876
PITG_01164	GDR	1	1	1	0.993	1	1	1	1	1	1	1
PITG_01165	GDR	1	1	1	1	1	1	1	1	1	0.782	0.196
PITG_01166	GDR	1	1	1	1	1	1	1	1	1	1	0.998
PITG_01167	GDR	0.917	0.944	0.929	0.648	0.623	0.862	0.857	0.937	0.977	0.526	0.543
PITG_01168	GDR	0.579	1	1	1	1	1	1	1	1	0.3	0.559
PITG_01169	InBtw	1	1	1	1	1	1	1	1	1	1	0.999
PITG_01170	GDR	1	1	1	1	1	1	1	1	1	1	1
PITG_01171	GDR	1	1	1	1	1	1	1	1	1	1	1
PITG_01172	GDR	1	1	1	1	1	1	1	1	1	1	1
PITG_01173	GDR	1	1	1	1	1	1	1	1	1	1	1
PITG_01174	InBtw	1	1	1	1	1	1	1	1	1	1	1
PITG_01178	GSR	1	1	1	1	1	1	1	1	1	1	1
PITG_01180	GDR	1	1	1	1	1	1	1	1	1	1	1
PITG_01181	InBtw	1	1	1	1	1	1	1	1	1	1	1
PITG_01182	InBtw	1	1	1	1	1	1	1	1	1	1	1
PITG_01183	GDR	1	1	1	1	1	1	1	1	1	1	0.987
PITG_01184	GDR	1	1	1	1	1	1	1	1	1	0.992	1
PITG_01185	GDR	1	1	1	1	1	1	1	1	1	1	1
PITG_01186	GDR	1	1	1	1	1	1	1	1	1	1	1
PITG_01187	GDR	1	1	1	1	1	1	1	1	1	1	1
PITG_01188	InBtw	1	1	1	1	1	1	1	1	1	1	0.999
PITG_01189	GSR	1	1	1	1	1	1	1	1	1	0.781	0.566
PITG_01190	GSR	1	1	1	1	1	1	1	1	1	0.84	0.341
PITG_01192	InBtw	1	1	1	1	1	1	1	1	1	0.996	0.999
PITG_01193	InBtw	1	1	1	1	1	1	1	1	1	1	1
PITG_01195	GSR	1	1	1	1	1	1	1	1	1	1	1
PITG_01196	GSR	1	1	1	1	1	1	1	1	1	0.801	0.676
PITG_01197	GSR	0.847	1	1	1	1	1	1	1	1	0.59	0.697
PITG_01198	InBtw	0.775	0.775	1	0.986	1	0.775	1	0.772	0.658	0	0
PITG_01199	GDR	0.603	1	0.702	0.896	0.904	0.743	0.692	0.927	0.727	0	0.883
PITG_01200	GDR	1	1	1	1	1	1	1	1	1	0.995	1
PITG_01201	InBtw	1	1	1	1	1	1	1	1	1	1	0.988
PITG_01202	GSR	0.33	0.565	0.375	0.55	0.551	0.595	0.445	0.689	0.462	0.33	0.33
PITG_01203	InBtw	1	1	1	1	1	1	1	1	1	1	1
PITG_01204	GDR	1	1	1	1	1	1	1	1	1	1	1
PITG_01205	GDR	1	1	1	1	1	1	1	1	1	1	1
PITG_01206	GDR	1	1	1	1	1	1	1	1	1	1	1
PITG_01207	GDR	1	1	1	1	1	1	1	1	1	1	1
PITG_01208	GDR	1	1	1	1	1	1	1	1	1	1	0.999
PITG_01209	GDR	1	1	1	1	1	1	1	1	1	0.994	0.974
PITG_01210	GDR	1	1	1	1	1	1	1	1	1	0.999	1
PITG_01211	GDR	1	1	1	1	1	1	1	1	1	1	1
PITG_01212	InBtw	1	1	1	1	1	1	1	1	1	1	1
PITG_01214	InBtw	1	1	1	1	1	1	1	1	1	1	1
PITG_01215	GDR	1	1	1	1	1	1	1	1	1	1	1
PITG_01216	GDR	1	1	1	1	1	1	1	1	1	1	1
PITG_01217	GDR	1	1	1	1	1	1	1	1	1	1	1
PITG_01218	GDR	1	1	1	1	1	1	1	1	1	1	0.957
PITG_01219	InBtw	1	1	1	1	1	1	1	1	1	1	1
PITG_01222	InBtw	1	1	1	1	1	1	1	1	1	1	1
PITG_01223	GDR	1	1	1	1	1	1	1	1	1	1	1
PITG_01224	GDR	1	1	1	1	1	1	1	1	1	0.921	1
PITG_01225	GDR	1	1	1	1	1	1	1	1	1	1	1
PITG_01226	GDR	1	1	1	1	1	1	1	1	1	1	1
PITG_01227	GDR	1	1	1	1	1	1	1	1	1	1	1
PITG_01228	GDR	1	1	1	1	1	1	1	1	1	0.97	1
PITG_01229	InBtw	1	1	0.998	1	1	1	1	1	1	0.908	0.92
PITG_01230	InBtw	1	1	1	0.935	0.951	1	1	1	1	0.992	1
PITG_01231	GDR	1	1	1	1	1	1	1	1	1	1	1
PITG_01232	InBtw	1	1	1	1	1	1	1	1	1	1	1
PITG_01233	InBtw	1	1	1	1	1	1	1	1	1	1	1
PITG_01234	GDR	0.894	1	0.758	0.802	0.925	0.915	0.979	1	1	0.912	1
PITG_01235	GDR	1	1	1	1	1	1	1	1	1	1	1
PITG_01236	GDR	1	1	1	1	1	1	1	1	1	1	1
PITG_01237	GDR	1	1	1	1	1	1	1	1	1	1	1
PITG_01238	InBtw	1	1	1	1	1	1	1	1	1	1	1
PITG_01239	InBtw	1	1	1	1	1	1	1	1	1	1	1
PITG_01240	GDR	1	1	0.999	1	1	1	1	1	1	1	1
PITG_01241	GDR	1	1	1	1	1	1	1	1	1	1	1
PITG_01242	GDR	1	1	1	1	1	1	1	1	1	1	1
PITG_01243	GDR	1	1	1	1	1	1	1	1	1	1	1
PITG_01244	GDR	1	1	1	1	1	1	1	1	1	1	1
PITG_01245	GDR	1	1	1	1	1	1	1	1	1	1	1
PITG_01246	GDR	1	1	1	1	1	1	1	1	1	1	1
PITG_01247	GDR	1	1	1	1	1	1	1	1	1	0.996	0.995
PITG_01248	GDR	0.47	0.665	0.469	0.445	0.457	0.464	0.497	0.534	0.466	0.625	0.731
PITG_01249	GDR	1	1	1	1	1	1	1	1	1	1	1
PITG_01250	GDR	1	1	1	1	1	1	1	1	1	1	1
PITG_01251	InBtw	0.881	1	0.965	0.888	0.942	0.972	1	0.994	0.983	0.986	0.992
PITG_01252	GSR	1	1	1	1	1	1	1	1	1	1	1
PITG_01253	InBtw	1	1	1	1	1	1	1	1	1	1	1
PITG_01254	GDR	1	1	1	1	1	1	1	1	1	0.767	1
PITG_01255	GDR	1	1	1	1	1	1	1	1	1	1	1
PITG_01256	GDR	1	1	1	1	1	1	1	1	1	0.975	0.978
PITG_01257	GDR	1	1	1	1	1	1	1	1	1	1	1
PITG_01258	GDR	1	1	1	1	1	1	1	1	1	1	1
PITG_01259	GDR	1	1	1	1	1	1	1	1	1	0.999	0.998
PITG_01260	GDR	1	1	1	1	1	1	1	1	1	1	1
PITG_01261	GDR	1	1	1	1	1	1	1	1	1	0.976	1
PITG_01262	GDR	1	1	1	1	1	1	1	1	1	1	0.995
PITG_01263	InBtw	1	1	1	1	1	1	1	1	1	1	1
PITG_01264	GSR	1	1	1	0.985	1	1	0.855	1	1	0.151	0
PITG_01265	InBtw	1	1	1	1	1	1	1	1	1	1	1
PITG_01266	GDR	1	1	1	1	1	1	1	1	1	0.996	1
PITG_01267	GDR	1	1	1	1	1	1	1	1	1	1	1
PITG_01268	GDR	1	1	1	1	1	1	1	1	1	1	1
PITG_01269	GDR	1	1	1	1	1	1	1	1	1	1	1
PITG_01270	GDR	1	1	1	1	1	1	1	1	1	1	1
PITG_01271	GDR	1	1	1	1	1	1	1	1	1	1	1
PITG_01272	GDR	1	1	1	1	1	1	1	1	1	1	1
PITG_01273	GDR	1	1	1	1	1	1	1	1	1	1	1
PITG_01274	GDR	1	1	1	1	1	1	1	1	1	0.987	0.986
PITG_01275	GDR	1	1	1	1	1	1	1	1	1	0.992	1
PITG_01276	GDR	1	1	1	1	1	1	1	1	1	1	1
PITG_01277	GDR	1	1	1	1	1	1	1	1	1	1	1
PITG_01278	GDR	1	1	1	1	1	1	1	1	1	1	1
PITG_01279	GDR	1	1	1	1	1	1	1	1	1	1	1
PITG_01280	GDR	1	1	1	1	1	1	1	1	1	1	0.982
PITG_01281	InBtw	1	1	1	1	1	1	1	1	1	1	1
PITG_01282	InBtw	1	1	0.998	1	0.994	1	1	1	1	1	1
PITG_01283	GDR	1	1	1	0.999	1	1	1	1	1	0.999	0.999
PITG_01284	GDR	1	1	1	1	1	1	1	1	1	0.986	1
PITG_01285	GDR	1	1	1	1	1	1	1	1	1	1	1
PITG_01286	GDR	1	1	1	1	1	1	1	1	1	1	0.996
PITG_01287	GDR	1	1	1	1	1	1	1	1	1	1	1
PITG_01288	GDR	1	1	1	1	1	1	1	1	1	1	1
PITG_01289	GDR	1	1	1	1	1	1	1	1	1	0.971	0.971
PITG_01290	GDR	1	1	1	1	1	1	1	1	0.996	1	1
PITG_01291	GDR	1	1	1	1	1	1	1	1	1	1	0.989
PITG_01292	InBtw	1	1	1	1	1	1	1	1	1	1	1
PITG_01293	GDR	1	1	1	1	1	1	1	1	1	1	1
PITG_01294	GDR	1	1	1	1	1	1	1	1	1	1	1
PITG_01295	GDR	1	1	1	1	1	1	1	1	1	0.896	0.999
PITG_01296	GDR	1	1	1	1	1	1	1	1	1	1	1
PITG_01297	GDR	1	1	1	1	1	1	1	1	1	1	1
PITG_01298	GDR	1	1	1	1	1	1	1	1	1	1	1
PITG_01299	GDR	1	1	1	1	1	1	1	1	1	1	0.998
PITG_01300	InBtw	1	1	1	1	1	1	1	1	1	1	0.997
PITG_01301	InBtw	1	1	1	1	1	1	1	1	1	1	1
PITG_01302	InBtw	1	1	1	0.831	0.905	1	0.921	0.842	0.892	0.877	0.917
PITG_01303	InBtw	1	1	1	1	1	1	1	1	1	1	1
PITG_01304	InBtw	1	1	1	1	1	1	1	1	1	0.903	0.981
PITG_01305	InBtw	1	1	1	1	1	1	1	1	1	1	1
PITG_01306	InBtw	1	1	1	1	1	1	1	1	1	1	1
PITG_01307	InBtw	1	1	1	1	1	1	1	1	1	1	1
PITG_01308	InBtw	1	1	1	1	1	1	1	1	1	0.871	0.925
PITG_01309	GSR	0.63	1	0.818	0.719	0.531	0.752	0.769	0.947	0.782	0	0
PITG_01310	GSR	0.67	1	0.655	1	0.796	0.736	0.691	1	0.772	1	0.94
PITG_01311	InBtw	1	1	1	1	1	1	1	1	1	1	1
PITG_01312	GDR	1	1	1	1	1	1	1	1	1	1	1
PITG_01313	GDR	1	1	1	1	1	1	1	1	1	1	1
PITG_01314	GDR	1	1	1	1	1	1	1	1	1	1	1
PITG_01315	InBtw	1	1	1	1	1	1	1	1	1	1	1
PITG_01316	InBtw	1	1	1	1	1	1	1	1	1	1	1
PITG_01317	GDR	1	1	1	1	1	1	1	1	1	1	1
PITG_01318	InBtw	1	1	1	1	1	1	1	1	1	0.589	0.589
PITG_01322	GSR	1	1	1	1	1	1	1	1	1	1	0.992
PITG_01323	GSR	1	1	1	1	1	1	1	1	1	0.992	1
PITG_01324	GSR	1	1	1	1	1	1	1	1	1	1	0.998
PITG_01325	InBtw	1	1	1	1	1	1	1	1	1	0.99	1
PITG_01326	InBtw	1	1	1	1	1	1	1	1	1	1	1
PITG_01328	InBtw	1	1	1	0.997	1	1	1	1	1	0.839	0.779
PITG_01329	GDR	1	1	1	1	1	1	1	1	1	1	1
PITG_01330	InBtw	1	1	1	1	1	1	1	1	1	0.999	0.994
PITG_01332	InBtw	1	1	1	1	1	1	1	0.999	1	1	1
PITG_01333	InBtw	1	1	1	1	1	1	1	1	1	1	1
PITG_01334	InBtw	1	1	1	1	1	1	1	1	1	1	1
PITG_01335	GDR	1	1	1	1	1	1	1	1	1	1	1
PITG_01336	GDR	1	1	1	0.96	0.995	1	1	1	0.981	0.997	0.983
PITG_01337	InBtw	0.812	0.964	1	0.786	0.834	0.927	0.958	0.953	0.958	0.937	0.892
PITG_01338	InBtw	1	1	1	1	1	1	1	1	1	1	0.993
PITG_01339	GDR	0.945	1	1	0.979	0.986	0.977	0.98	0.999	0.981	0.707	0.445
PITG_01340	InBtw	1	1	1	1	1	1	1	1	1	1	1
PITG_01341	InBtw	1	1	1	1	1	1	1	1	1	1	0.918
PITG_01342	GDR	1	1	1	0.996	1	1	0.995	1	1	1	0.999
PITG_01343	GDR	1	1	1	1	1	1	1	1	1	1	1
PITG_01344	GDR	1	1	1	1	1	1	1	1	1	1	1
PITG_01345	InBtw	0.348	0.286	0	0.276	0.155	0	0	0.344	0.337	0	0
PITG_01346	InBtw	0	0	0	0	0	0	0	0	0	0	0
PITG_01348	InBtw	1	1	1	1	1	1	1	1	1	1	1
PITG_01349	InBtw	1	1	1	1	1	1	1	1	1	0.999	1
PITG_01350	InBtw	1	1	1	1	1	1	1	1	1	0.895	0.747
PITG_01351	InBtw	1	1	1	1	1	1	1	1	1	1	1
PITG_01352	InBtw	0.914	0.875	0.874	0.637	0.642	0.901	0.886	0.834	0.728	0.55	0.554
PITG_01353	GDR	1	1	1	1	1	1	1	1	1	1	1
PITG_01354	InBtw	0.922	1	0.995	1	1	0.997	0.997	0.999	0.993	0.993	0.921
PITG_01356	InBtw	1	1	1	1	1	1	1	1	1	0.99	0.994
PITG_01357	InBtw	0.911	0.997	0.978	0.978	0.998	0.972	0.926	0.992	0.994	0.782	0.805
PITG_01358	InBtw	1	1	1	1	1	1	1	1	1	1	1
PITG_01359	GDR	1	1	1	1	1	1	1	1	1	1	1
PITG_01360	GDR	1	1	1	1	1	1	0.997	1	1	1	1
PITG_01361	GDR	1	1	1	1	1	1	1	1	1	0.999	0.997
PITG_01362	GDR	1	1	1	0.996	0.991	1	1	1	1	0.991	1
PITG_01363	InBtw	0.828	0.916	0.959	0.67	0.74	0.999	0.977	0.932	0.936	0.921	0.912
PITG_01365	GSR	1	1	1	1	1	1	1	1	1	1	1
PITG_01366	GSR	1	1	1	1	1	1	1	1	1	1	0.992
PITG_01367	InBtw	1	1	1	1	1	1	1	1	1	1	1
PITG_01368	GDR	1	1	1	1	1	1	1	1	1	1	1
PITG_01369	GDR	1	1	1	1	1	1	1	1	1	1	0.98
PITG_01370	InBtw	1	1	1	1	1	1	1	1	1	0.998	1
PITG_01372	GSR	1	1	1	1	1	1	1	1	1	1	1
PITG_01373	InBtw	1	1	1	1	1	1	1	1	1	0.995	0.972
PITG_01374	InBtw	1	1	1	1	1	1	1	1	1	0.998	1
PITG_01375	InBtw	1	1	1	1	1	1	1	1	1	0.996	0.998
PITG_01376	GDR	0.777	0.878	0.823	0.828	0.839	0.806	0.829	0.873	0.855	0.954	0.944
PITG_01377	GDR	0	0	0	0	0.039	0.022	0	0	0.098	0.096	0.178
PITG_01378	GDR	0.226	0.23	0.186	0.177	0.254	0	0.095	0.319	0.257	0.423	0.442
PITG_01379	InBtw	0.789	0.96	0.907	0.806	0.86	0.775	0.616	0.928	0.909	0.691	0.571
PITG_01380	InBtw	0.413	0.691	0.591	0.68	0.857	0.7	0.7	0.88	0.85	0.961	0.974
PITG_01381	GDR	0	0	0	0	0	0	0	0.196	0	0	0
PITG_01382	GDR	0.126	0	0	0	0.048	0.188	0	0.227	0.231	0.469	0.377
PITG_01383	GDR	0	0	0	0	0	0	0	0.014	0	0	0
PITG_01384	GDR	0	0	0	0	0	0	0	0	0	0	0
PITG_01385	InBtw	0	0	0	0	0	0	0	0	0	0	0
PITG_01386	InBtw	0.748	0.864	0.79	0.816	0.837	0.773	0.806	0.86	0.845	0.873	0.879
PITG_01387	InBtw	1	1	1	1	1	1	1	1	1	0.98	0.954
PITG_01388	InBtw	1	1	1	1	1	1	0.896	1	0.978	1	1
PITG_01389	GDR	1	1	1	1	1	1	1	1	1	1	1
PITG_01390	GDR	1	1	1	1	1	1	1	1	1	1	1
PITG_01391	InBtw	0.976	1	1	0.935	0.948	0.974	1	1	1	0.957	0.987
PITG_01392	GSR	1	1	1	1	1	1	1	1	1	0.077	0.628
PITG_01395	GSR	1	1	1	1	1	1	1	1	1	0.983	0.984
PITG_01396	GSR	0.851	1	0.91	0.906	0.986	0.853	0.925	1	0.999	0.93	0.952
PITG_01397	InBtw	1	1	1	1	1	1	1	1	1	1	1
PITG_01398	GDR	1	1	1	1	1	1	1	1	1	1	1
PITG_01399	InBtw	0.991	0.995	0.963	0.958	0.957	0.988	0.963	0.986	0.97	0.929	0.952
PITG_01400	GSR	1	1	1	0.982	1	1	1	0.998	0.993	0.983	0.991
PITG_01401	InBtw	0.994	1	1	1	1	1	0.991	1	1	1	1
PITG_01402	GDR	1	1	1	1	1	1	1	1	1	0.99	1
PITG_01403	GDR	1	1	1	1	1	1	1	1	1	1	1
PITG_01404	GDR	0.936	1	0.955	1	0.997	0.961	0.971	1	0.996	0.999	1
PITG_01405	GDR	0.997	1	1	1	1	1	1	1	1	1	1
PITG_01406	InBtw	1	1	1	1	1	1	1	1	1	1	1
PITG_01407	GSR	1	1	1	1	1	1	1	1	1	0.959	0.97
PITG_01408	InBtw	1	1	1	1	1	1	1	1	1	1	1
PITG_01409	GDR	1	1	1	1	1	1	1	1	1	1	1
PITG_01410	GDR	1	1	1	1	1	1	1	1	1	1	1
PITG_01411	GDR	1	1	1	1	1	1	1	1	1	1	1
PITG_01412	GDR	1	1	1	1	1	1	1	1	1	1	1
PITG_01413	GDR	1	1	1	1	1	1	1	1	1	1	1
PITG_01414	GDR	1	1	1	1	1	1	1	1	1	1	1
PITG_01415	GDR	1	1	1	1	1	1	1	1	1	1	1
PITG_01416	GDR	1	1	1	1	1	1	1	1	1	1	1
PITG_01417	GDR	1	1	1	1	1	1	1	1	1	1	1
PITG_01418	GDR	1	1	1	1	1	1	1	1	1	1	1
PITG_01419	InBtw	1	1	1	1	1	1	1	1	1	0.941	0.911
PITG_01421	GSR	1	1	1	1	1	1	1	1	1	0.997	0.925
PITG_01423	InBtw	0.945	1	0.979	1	1	0.983	1	1	1	0.975	0.994
PITG_01424	GDR	1	1	1	1	1	1	1	1	1	1	1
PITG_01425	GDR	1	1	1	1	1	1	1	1	1	1	1
PITG_01426	GDR	1	1	1	1	1	1	1	1	1	1	1
PITG_01427	GDR	1	1	1	1	1	1	1	1	1	1	1
PITG_01428	GDR	1	1	1	1	1	1	1	1	1	0.912	1
PITG_01429	GDR	1	1	1	1	1	1	1	1	1	1	1
PITG_01430	GDR	1	1	1	1	1	1	1	1	1	1	1
PITG_01431	InBtw	1	1	1	1	1	1	1	1	1	0.995	0.995
PITG_01434	InBtw	1	1	1	1	1	1	1	1	1	0.993	0.997
PITG_01435	GDR	1	1	1	1	1	1	1	1	1	1	1
PITG_01436	GDR	1	1	1	1	1	1	1	1	1	1	1
PITG_01437	GDR	1	1	1	1	1	1	1	1	1	1	1
PITG_01438	GDR	1	1	1	1	1	1	1	1	1	1	1
PITG_01439	GDR	1	1	1	1	1	1	1	1	1	1	1
PITG_01440	GDR	1	1	1	1	1	1	1	1	1	1	1
PITG_01441	InBtw	1	1	1	1	1	1	1	1	1	1	1
PITG_01442	InBtw	1	1	1	1	1	1	1	1	1	1	0.997
PITG_01443	InBtw	0.981	1	1	1	1	1	0.993	1	1	1	1
PITG_01444	GSR	1	1	1	1	1	1	1	1	1	1	1
PITG_01445	InBtw	1	1	1	1	1	1	1	1	1	1	1
PITG_01446	GDR	1	1	1	1	1	1	1	1	1	1	1
PITG_01447	InBtw	1	1	1	1	1	1	1	1	1	1	1
PITG_01448	InBtw	1	1	1	1	1	1	1	1	1	1	1
PITG_01449	GDR	1	1	1	1	1	1	1	1	1	1	1
PITG_01450	GDR	1	1	1	1	1	1	1	1	1	1	1
PITG_01451	GDR	1	1	1	1	1	1	1	1	1	0.996	1
PITG_01452	GDR	1	1	1	1	1	1	1	1	1	1	1
PITG_01453	InBtw	1	1	1	1	1	1	1	1	1	1	0.998
PITG_01454	GSR	1	1	1	1	1	1	1	1	1	1	1
PITG_01455	InBtw	1	1	1	1	1	1	1	1	1	1	1
PITG_01456	GDR	1	1	1	1	1	1	1	1	1	1	1
PITG_01457	InBtw	1	1	1	1	1	1	1	1	1	1	1
PITG_01458	GSR	1	1	1	1	1	1	1	1	1	1	1
PITG_01459	InBtw	0.847	0.897	0.885	0.668	0.791	0.921	0.896	0.813	0.717	0.434	0
PITG_01460	GSR	0.65	0.746	0.534	0.138	0.14	0.52	0.619	0.254	0.336	0	0
PITG_01461	GSR	1	1	1	1	1	1	1	1	1	1	1
PITG_01462	GSR	0.792	1	0.888	0.885	0.861	0.883	0.894	0.928	0.901	0.512	0.516
PITG_01463	GSR	0.325	0.869	0.425	0.817	0.702	0.476	0.472	0.611	0.552	0.349	0.647
PITG_01464	GSR	0.313	1	0.835	0.856	0.955	0.733	1	0.938	0.757	0.222	0.642
PITG_01465	GSR	0.67	0.962	0.831	0.674	0.84	0.586	0.789	0.84	0.914	0.564	0.077
PITG_01466	InBtw	0.616	0.785	0.576	0.92	0.852	0.443	0.907	0.369	0.66	0.473	0.479
PITG_01467	InBtw	0.578	0.789	0.682	0.729	0.679	0.614	0.709	0.575	0.608	0.313	0.273
PITG_01468	InBtw	1	1	1	1	1	1	1	1	1	0.992	0.998
PITG_01469	GDR	1	1	1	1	1	1	1	1	1	1	1
PITG_01470	GDR	1	1	1	1	1	1	1	1	1	1	1
PITG_01471	InBtw	1	1	1	1	1	1	1	1	1	1	1
PITG_01476	InBtw	1	1	1	1	1	1	1	1	1	1	1
PITG_01477	GDR	1	1	1	1	1	1	1	1	1	1	1
PITG_01478	GDR	1	1	1	1	1	1	1	1	1	1	0.983
PITG_01479	GDR	1	1	1	1	1	1	1	1	1	1	1
PITG_01480	InBtw	1	1	1	1	1	1	1	1	1	1	1
PITG_01482	InBtw	1	1	0.501	0.971	0.907	1	0.541	1	1	0.8	0.888
PITG_01483	InBtw	1	1	0.623	1	1	1	0.372	1	1	1	0.991
PITG_01484	GSR	0.591	0.714	0.307	0.379	0.335	0.791	0.369	0.891	0.762	0.695	0.787
PITG_01485	GSR	0.354	0.967	0.811	0.51	0.872	0.556	0.547	0.984	0.942	0.214	0.914
PITG_01486	GSR	0.704	1	0.861	0.767	0.989	0.683	0.903	1	1	0.725	0.859
PITG_01487	GSR	0.747	0.99	0.816	0.897	0.86	0.787	0.83	0.963	0.967	0.926	0.941
PITG_01488	InBtw	1	1	1	1	1	1	1	1	1	1	1
PITG_01489	InBtw	1	1	1	1	1	1	1	1	1	1	1
PITG_01490	InBtw	1	1	1	1	1	1	1	1	1	1	1
PITG_01491	GDR	1	1	1	1	1	1	1	1	1	1	1
PITG_01492	InBtw	0	0	0	0	0	0	0	0	0	0	0
PITG_01493	InBtw	0.508	0.602	0.504	0.149	0.182	0.427	0.431	0.222	0.149	0	0.149
PITG_01494	InBtw	0.468	0.745	0.199	0.382	0.142	0.312	0.497	0.285	0.191	0.108	0
PITG_01495	GSR	0.42	0.674	0.426	0.386	0.378	0.453	0	0.588	0.357	0.482	0.555
PITG_01496	GSR	1	1	1	1	1	1	1	1	1	1	0.986
PITG_01497	GSR	0.411	0.249	0.032	0.409	0.415	0.422	0	0.353	0.409	0	0.091
PITG_01498	InBtw	1	1	1	1	1	1	1	1	1	1	1
PITG_01499	InBtw	1	1	1	1	1	1	1	1	1	1	1
PITG_01501	GSR	1	1	1	1	1	1	1	1	1	1	1
PITG_01502	GSR	1	1	1	1	1	1	1	1	1	0.999	1
PITG_01504	GSR	1	1	1	1	1	1	1	1	1	1	1
PITG_01507	InBtw	1	1	1	1	1	1	1	1	1	1	1
PITG_01508	GDR	1	1	1	1	1	1	1	1	1	1	1
PITG_01509	GDR	1	1	1	1	1	1	1	1	1	1	0.999
PITG_01510	InBtw	1	1	1	1	1	1	1	1	1	1	1
PITG_01511	InBtw	1	1	1	1	1	1	1	1	1	1	1
PITG_01512	GDR	1	1	1	1	1	1	1	1	1	0.994	0.998
PITG_01513	GDR	1	1	1	1	1	1	1	1	1	1	1
PITG_01514	InBtw	1	1	1	1	1	1	1	1	1	1	0.998
PITG_01515	InBtw	1	1	1	1	1	1	1	1	1	1	1
PITG_01516	InBtw	1	1	1	1	1	1	1	1	1	1	1
PITG_01517	GSR	1	1	0.863	0.964	0.989	0.888	0.921	0.987	0.989	0.173	0.294
PITG_01519	GSR	1	1	1	1	1	1	1	1	1	1	1
PITG_01520	GSR	1	1	1	1	1	1	1	1	1	1	0.997
PITG_01523	GSR	1	1	1	1	1	1	1	1	1	1	1
PITG_01524	GSR	1	1	1	1	1	1	1	1	1	1	1
PITG_01525	InBtw	1	1	1	1	1	1	1	1	1	1	1
PITG_01526	InBtw	1	1	1	1	1	1	1	1	1	1	1
PITG_01527	InBtw	1	1	1	1	1	1	1	1	1	1	1
PITG_01528	InBtw	1	1	1	1	1	1	1	1	1	1	1
PITG_01529	GSR	0.948	1	1	1	1	1	1	0.956	1	0.041	0
PITG_01534	InBtw	0.83	1	0.846	0.538	0.984	0.821	0.821	0.821	0.833	0	0
PITG_01535	InBtw	1	1	1	1	1	1	1	1	1	1	1
PITG_01536	InBtw	1	1	1	1	1	1	1	1	1	1	0.367
PITG_01537	InBtw	1	1	1	1	1	1	1	1	1	1	1
PITG_01538	InBtw	1	1	1	1	1	1	1	1	1	0.401	0
PITG_01539	InBtw	1	1	1	1	1	1	1	1	1	0.995	0.859
PITG_01540	GSR	0	0.645	0.442	0.331	0.346	0	0.331	0.392	0.39	0	0
PITG_01543	InBtw	1	1	1	1	1	1	1	1	1	1	1
PITG_01544	InBtw	1	1	1	1	1	1	1	1	1	1	1
PITG_01546	InBtw	1	1	1	1	1	1	1	1	1	1	1
PITG_01547	InBtw	1	1	0.968	1	1	0.968	0.972	1	1	0.996	0.958
PITG_01549	InBtw	1	1	1	1	1	1	1	1	1	1	1
PITG_01550	GDR	1	1	0.999	0.998	0.999	0.998	0.997	1	0.999	1	0.981
PITG_01551	InBtw	1	1	1	1	1	1	1	1	1	1	1
PITG_01552	GSR	1	1	1	1	1	1	1	1	1	0.952	1
PITG_01553	GSR	1	1	1	1	1	1	1	1	1	1	1
PITG_01554	InBtw	0.442	0.641	0.383	0.466	0.447	0.44	0	0.556	0.279	0	0
PITG_01555	GDR	1	1	1	1	1	1	1	1	1	1	1
PITG_01556	GDR	1	1	1	1	1	1	1	1	1	1	1
PITG_01557	InBtw	1	1	1	1	1	1	1	1	1	1	1
PITG_01558	InBtw	0.377	0.806	0.426	0.359	0.681	0.433	0.586	0.644	0.433	0	0
PITG_01559	GDR	1	1	1	1	1	1	1	1	1	1	1
PITG_01560	InBtw	1	1	1	1	1	1	1	1	1	1	1
PITG_01562	GSR	1	1	1	1	1	1	1	1	1	1	0.983
PITG_01563	InBtw	0.929	0.916	0.929	0.926	0.929	0.929	0.929	0.929	0.929	0.884	0.884
PITG_01564	InBtw	1	1	1	1	1	1	1	1	1	1	1
PITG_01566	GSR	0.432	0.432	0.432	0.432	0.432	0.432	0.432	0.432	0.432	0.432	0.432
PITG_01567	InBtw	1	1	1	1	1	1	1	1	1	1	0.961
PITG_01568	GDR	1	1	1	1	1	1	1	1	1	1	1
PITG_01569	InBtw	1	1	1	1	1	1	1	1	1	1	1
PITG_01571	GSR	1	1	1	0.945	0.924	1	0.998	0.839	0.761	0	0
PITG_01572	GSR	1	1	1	1	1	1	1	1	1	1	1
PITG_01576	InBtw	1	1	1	1	1	1	1	1	1	1	1
PITG_01577	GDR	1	1	1	1	1	1	1	1	1	1	1
PITG_01578	GDR	1	1	1	1	1	1	1	1	1	1	1
PITG_01579	GDR	1	1	1	1	1	1	1	1	1	1	1
PITG_01580	GDR	1	1	1	1	1	1	1	1	1	1	1
PITG_01581	GDR	1	1	1	1	1	1	1	1	1	1	1
PITG_01582	InBtw	1	1	1	1	1	1	1	1	1	1	1
PITG_01583	InBtw	1	1	1	1	1	1	1	1	1	1	1
PITG_01584	InBtw	1	1	1	0.992	0.993	1	1	0.992	1	0.79	0.817
PITG_01588	InBtw	1	1	1	1	1	1	1	1	1	1	1
PITG_01589	GDR	1	1	1	1	1	1	1	1	1	1	1
PITG_01590	GDR	1	1	1	1	1	1	1	1	1	1	0.999
PITG_01591	GDR	1	1	1	1	1	1	1	1	1	1	1
PITG_01592	InBtw	0.907	0.899	0.909	0.913	0.913	0.917	0.913	0.917	0.911	0.911	0.909
PITG_01593	GSR	1	1	1	1	1	1	1	1	1	1	0.98
PITG_01594	InBtw	1	1	1	1	1	1	1	1	1	1	1
PITG_01595	InBtw	1	1	1	1	1	1	1	1	1	1	1
PITG_01598	InBtw	1	1	1	1	1	1	1	1	1	1	1
PITG_01599	InBtw	1	1	1	1	1	1	1	1	1	1	1
PITG_01602	InBtw	1	1	1	1	1	1	1	1	1	1	1
PITG_01603	GDR	1	1	1	1	1	1	1	1	1	0.999	0.999
PITG_01604	InBtw	1	1	1	1	1	1	1	1	1	1	1
PITG_01605	InBtw	1	1	1	1	1	1	1	1	1	1	1
PITG_01606	GDR	1	1	1	1	1	1	1	1	1	1	1
PITG_01607	GDR	1	1	1	1	1	1	1	1	1	1	1
PITG_01608	InBtw	1	1	1	1	1	1	1	1	1	1	1
PITG_01610	GSR	0.229	0.896	0.407	0.831	0.667	0.433	0.571	0.844	0.567	0	0.506
PITG_01614	InBtw	1	1	1	1	1	1	1	1	1	1	1
PITG_01615	GDR	1	1	1	1	1	1	1	1	1	1	1
PITG_01616	GDR	0.504	0.692	0.61	0.544	0.594	0.557	0.536	0.657	0.618	0.694	0.675
PITG_01617	GDR	1	1	1	1	1	1	1	1	1	1	1
PITG_01618	InBtw	0.199	0.45	0.139	0.139	0.139	0.49	0.587	0.435	0.234	0.46	0.498
PITG_01619	InBtw	0.512	0.662	0.585	0.573	0.572	0.569	0.571	0.508	0.461	0.568	0.664
PITG_01620	InBtw	1	1	1	1	1	1	1	1	1	1	1
PITG_01621	InBtw	1	1	1	1	1	1	1	1	1	1	1
PITG_01622	GDR	1	1	1	1	1	1	1	1	1	1	1
PITG_01623	GDR	1	1	1	1	1	1	1	1	1	1	1
PITG_01624	InBtw	1	1	1	1	1	1	1	1	1	1	1
PITG_01625	GSR	1	1	1	1	1	1	1	1	1	1	1
PITG_01626	InBtw	1	1	1	1	1	1	1	1	1	1	1
PITG_01627	InBtw	1	1	1	1	1	1	1	1	1	1	1
PITG_01628	GSR	1	1	1	1	1	1	1	1	1	0	1
PITG_01630	InBtw	1	1	0.998	1	1	0.996	0.992	1	1	0.016	1
PITG_01631	GDR	1	1	1	1	1	1	1	1	1	0	1
PITG_01632	GDR	1	1	1	1	1	1	1	1	1	0	1
PITG_01633	GDR	1	1	1	1	1	1	1	1	1	0	1
PITG_01634	GDR	1	1	1	1	1	1	1	1	1	0.234	1
PITG_01635	GDR	1	1	1	1	1	1	1	1	1	0.346	1
PITG_01636	GDR	1	1	1	1	1	1	0.944	1	1	0	1
PITG_01637	GDR	1	1	1	1	1	1	1	1	1	0	1
PITG_01638	InBtw	1	1	1	1	1	1	1	1	1	0.456	0.97
PITG_01639	InBtw	1	1	1	1	1	1	1	1	1	1	1
PITG_01640	GDR	1	1	1	1	1	1	1	1	1	1	1
PITG_01641	GDR	1	1	1	1	1	1	1	1	1	1	1
PITG_01642	InBtw	1	1	1	1	1	1	1	1	1	1	1
PITG_01643	InBtw	1	1	1	1	1	1	1	1	1	1	1
PITG_01644	GDR	1	1	1	1	1	1	1	1	1	1	0.897
PITG_01645	GDR	1	1	1	1	1	1	1	1	1	1	1
PITG_01646	GDR	1	1	1	1	1	1	1	1	1	1	1
PITG_01647	GDR	1	1	1	1	1	1	1	1	1	1	1
PITG_01648	GDR	1	1	1	1	1	1	1	1	1	1	1
PITG_01649	GDR	1	1	1	1	1	1	1	1	1	1	1
PITG_01650	GDR	1	1	1	1	1	1	1	1	1	1	1
PITG_01651	GDR	1	1	1	1	1	1	1	1	1	1	1
PITG_01652	GDR	1	1	1	1	1	1	1	1	1	1	1
PITG_01653	GDR	1	1	1	1	1	1	1	1	1	1	1
PITG_01654	GDR	1	1	1	1	1	1	1	1	1	1	1
PITG_01655	InBtw	1	1	1	1	1	1	1	1	1	1	1
PITG_01658	GSR	1	1	1	1	1	1	1	1	1	0.39	1
PITG_01659	GSR	1	1	1	1	0.974	1	1	1	1	0.457	0.733
PITG_01661	InBtw	1	1	1	1	1	1	1	1	1	0.997	1
PITG_01662	GDR	1	1	1	1	1	1	1	1	1	1	0.987
PITG_01663	GDR	1	1	1	1	1	1	1	1	1	1	1
PITG_01664	GDR	1	1	1	1	1	1	1	1	1	1	1
PITG_01665	GDR	1	1	1	1	1	1	1	1	1	0.846	1
PITG_01666	GDR	1	1	1	1	1	1	1	1	1	0.991	1
PITG_01667	InBtw	1	1	1	1	1	1	1	1	1	1	1
PITG_01669	GSR	0.979	1	1	0.948	0.967	1	0.85	1	0.951	0.26	0
PITG_01671	GSR	0.534	0.977	0.709	0.74	0.842	0.701	0.282	0.743	0.889	0.54	0.556
PITG_01672	InBtw	0.152	0.484	0.206	0.342	0.421	0.36	0.225	0.584	0.406	0.391	0.385
PITG_01673	GDR	0.606	0.741	0.646	0.706	0.698	0.545	0.678	0.773	0.698	0.784	0.641
PITG_01674	InBtw	1	1	1	1	1	1	1	1	1	0.999	1
PITG_01676	InBtw	1	1	1	1	1	1	1	1	1	0.945	0.98
PITG_01677	GDR	1	1	1	1	1	1	1	1	1	1	1
PITG_01678	GDR	1	1	1	1	1	1	1	1	1	1	0.988
PITG_01679	GDR	1	1	1	1	1	1	1	1	1	0.998	1
PITG_01680	GDR	1	1	1	1	1	1	1	1	1	1	1
PITG_01681	GDR	1	1	1	1	1	1	1	1	1	1	1
PITG_01682	GDR	1	1	1	1	1	1	1	1	1	1	1
PITG_01683	InBtw	1	1	1	1	1	1	1	1	1	1	1
PITG_01684	GSR	0	0	0	0	0	0	0	0	0	0	0
PITG_01685	InBtw	0.812	0.968	0.848	0.989	0.974	0.821	0.943	0.961	0.979	0	0
PITG_01686	GDR	0.875	0.884	0.824	0.884	0.884	0.855	0.852	0.884	0.931	0	0.508
PITG_01687	GDR	0.995	1	0.95	1	1	1	1	1	1	0	0.955
PITG_01688	InBtw	0.586	0.931	0.242	0.088	0.09	0.172	0.18	0.174	0.2	0	0
PITG_01689	InBtw	1	1	1	1	1	1	1	1	1	1	1
PITG_01690	GDR	1	1	1	1	1	1	1	1	1	1	1
PITG_01691	InBtw	1	1	1	1	1	1	1	1	1	1	1
PITG_01692	GSR	1	1	1	1	1	1	1	1	1	0.983	0.956
PITG_01693	GSR	1	1	1	1	1	1	1	1	1	0.999	1
PITG_01694	InBtw	1	1	1	1	1	1	1	1	1	1	1
PITG_01695	InBtw	1	1	1	1	1	1	1	1	1	0.997	1
PITG_01696	GSR	0.533	1	1	1	1	0.536	1	0.655	0.383	0.855	0.991
PITG_01697	InBtw	1	1	1	1	1	0.998	1	0.998	0.998	1	1
PITG_01698	InBtw	1	1	1	1	1	1	1	1	1	1	1
PITG_01700	InBtw	1	1	1	1	1	1	1	1	1	0.998	0.965
PITG_01701	GDR	1	1	1	1	1	1	1	1	1	1	1
PITG_01702	GDR	1	1	1	1	1	1	1	1	1	1	1
PITG_01703	GDR	1	1	1	1	1	1	1	1	1	1	1
PITG_01704	GDR	1	1	1	1	1	1	1	1	1	1	0.966
PITG_01705	GDR	1	1	1	1	1	1	1	1	1	1	1
PITG_01706	GDR	1	1	1	1	1	1	1	1	1	1	1
PITG_01707	InBtw	1	1	1	1	1	1	1	1	1	1	1
PITG_01708	InBtw	1	1	1	1	1	1	1	1	1	1	1
PITG_01709	GDR	1	1	1	1	1	1	1	1	1	1	1
PITG_01710	GDR	1	1	1	1	1	1	1	1	1	1	1
PITG_01711	GDR	1	1	1	1	1	1	1	1	1	1	1
PITG_01712	GDR	1	1	1	1	1	1	1	1	1	1	1
PITG_01713	GDR	1	1	1	1	1	1	1	1	1	1	1
PITG_01714	GDR	1	1	1	1	1	1	1	1	1	1	1
PITG_01715	GDR	1	1	1	1	1	1	1	1	1	1	1
PITG_01716	InBtw	1	1	1	1	1	1	1	1	1	1	0.15
PITG_01717	GSR	1	1	1	1	1	1	1	1	1	1	1
PITG_01718	InBtw	1	1	1	1	1	1	1	1	1	1	1
PITG_01719	GDR	1	1	1	1	1	1	1	1	1	1	1
PITG_01720	GDR	1	1	1	1	1	1	1	1	1	0.996	1
PITG_01721	GDR	1	1	1	1	1	1	1	1	1	1	1
PITG_01722	InBtw	1	1	1	1	1	1	1	1	1	1	1
PITG_01724	GSR	0.903	0.976	1	1	1	0.829	0.95	1	1	0.917	0.673
PITG_01725	GSR	0.134	0.288	0.186	0.253	0.248	0.278	0.17	0.265	0.236	0.259	0.205
PITG_01726	GSR	0.721	1	1	1	0.982	0.327	0	1	1	0.897	0
PITG_01727	InBtw	1	1	1	1	1	1	1	1	1	1	1
PITG_01728	GDR	0.514	0.968	0.639	0.695	0.68	0.619	0.641	0.704	0.747	0.774	0.911
PITG_01729	GDR	0.102	0.647	0.234	0.318	0.265	0.16	0.355	0.359	0.252	0.478	0.349
PITG_01730	GDR	1	1	1	1	1	1	1	1	1	1	1
PITG_01731	InBtw	0.844	1	0.916	0.999	0.972	0.638	0.903	0.961	0.968	0.951	0.9
PITG_01732	GSR	1	1	1	1	1	1	1	1	1	0.373	0.606
PITG_01736	GSR	0.812	0.887	0.986	0.813	1	0.8	0.345	1	1	0.621	0.621
PITG_01737	InBtw	1	1	1	1	1	1	1	1	1	1	1
PITG_01738	GDR	1	1	1	1	1	1	1	1	1	1	1
PITG_01739	InBtw	1	1	1	1	1	1	1	1	1	0.41	0.365
PITG_01740	InBtw	1	1	1	1	1	1	1	1	1	0.997	0.979
PITG_01741	GDR	1	1	1	1	1	1	1	1	1	1	1
PITG_01742	GDR	1	1	1	1	1	1	1	1	1	1	1
PITG_01743	GDR	1	1	1	1	1	1	1	1	1	1	1
PITG_01744	GDR	1	1	1	1	1	1	1	1	1	1	1
PITG_01745	InBtw	1	1	1	1	1	1	1	0.999	1	1	0.999
PITG_01746	InBtw	0.051	0.073	0.217	0.243	0.292	0.316	0.242	0.073	0.09	0.401	0.45
PITG_01747	GDR	0	0.923	0.997	1	0.995	1	1	0.193	0.116	0.892	0.85
PITG_01748	GDR	0.772	0.918	0.789	0.864	0.839	0.789	0.824	0.869	0.836	0.942	0.935
PITG_01749	GDR	1	1	1	1	1	1	1	1	1	1	1
PITG_01750	GDR	1	1	1	1	1	1	1	1	1	1	0.999
PITG_01751	GDR	1	1	1	1	1	1	1	1	1	1	1
PITG_01752	GDR	1	1	1	1	1	1	1	1	1	1	1
PITG_01753	GDR	1	1	1	1	1	1	1	1	1	1	1
PITG_01754	GDR	1	1	1	1	1	1	1	1	1	0.969	0.982
PITG_01755	GDR	1	1	1	1	1	1	1	1	1	1	1
PITG_01756	InBtw	1	1	1	1	1	1	1	1	1	1	1
PITG_01757	GSR	1	1	1	1	1	1	1	1	1	1	0.917
PITG_01759	InBtw	1	1	1	1	1	1	1	1	1	1	1
PITG_01760	GDR	1	1	1	1	1	1	1	1	1	0.996	0.996
PITG_01761	GDR	1	1	1	1	1	1	1	0.996	1	1	1
PITG_01762	InBtw	1	1	1	1	1	1	1	1	1	1	1
PITG_01765	GSR	0.475	0.911	0	0	0	0	0.797	0.958	0.833	0.017	0
PITG_01768	GSR	1	1	1	1	1	1	1	1	1	1	1
PITG_01769	InBtw	0.922	1	0.947	1	0.992	0.938	0.999	0.991	1	1	1
PITG_01770	GDR	1	1	1	1	1	1	1	1	1	1	1
PITG_01771	GDR	1	1	1	1	1	1	1	1	1	1	1
PITG_01772	GDR	1	1	1	1	1	1	1	1	1	0.996	1
PITG_01773	GDR	1	1	0.996	1	1	1	1	1	1	1	0.997
PITG_01774	GDR	1	1	1	1	1	1	1	1	1	0.993	1
PITG_01775	GDR	1	1	1	1	1	1	1	1	1	0.982	0.998
PITG_01776	GDR	1	1	1	1	1	1	1	1	1	1	1
PITG_01777	GDR	1	1	1	1	1	1	0.996	1	1	1	0.955
PITG_01778	InBtw	0.856	0.991	0.911	0.962	1	0.922	0.958	1	1	1	1
PITG_01781	InBtw	1	1	1	1	1	1	1	1	1	1	1
PITG_01782	GDR	1	1	1	1	1	1	1	1	1	1	1
PITG_01783	GDR	1	1	1	1	1	1	1	1	1	1	1
PITG_01784	InBtw	1	1	1	1	1	1	1	1	1	1	1
PITG_01785	InBtw	1	1	1	1	1	1	1	1	1	1	1
PITG_01786	GDR	1	1	1	1	1	1	1	1	1	1	1
PITG_01787	GDR	1	1	1	1	1	1	1	1	1	0.998	1
PITG_01788	GDR	1	1	1	1	1	1	1	1	1	1	1
PITG_01789	InBtw	1	1	1	1	1	1	1	1	1	1	0.994
PITG_01790	InBtw	1	1	1	0.991	0.99	1	0.975	1	0.991	1	0.992
PITG_01791	GDR	1	1	1	1	1	1	1	1	1	1	1
PITG_01792	GDR	1	1	1	1	1	1	1	1	1	0.99	1
PITG_01793	GDR	1	1	1	1	1	1	1	1	1	1	1
PITG_01794	GDR	1	1	1	1	1	1	1	1	1	0.999	0.996
PITG_01795	GDR	1	1	1	1	1	1	1	1	1	1	1
PITG_01796	GDR	1	1	1	1	1	1	1	1	1	1	1
PITG_01797	GDR	1	1	1	1	1	1	1	1	1	1	1
PITG_01798	GDR	1	1	1	1	1	1	1	1	1	1	1
PITG_01799	GDR	1	1	1	1	1	1	1	1	1	1	1
PITG_01800	InBtw	1	1	1	1	1	1	1	1	1	1	0.992
PITG_01801	InBtw	1	1	1	1	1	1	1	1	1	1	1
PITG_01802	InBtw	1	1	1	1	1	1	1	1	1	1	1
PITG_01804	GSR	1	1	1	1	1	0.999	1	0.998	0.998	0.999	1
PITG_01807	GSR	0.998	1	1	0.982	0.989	1	1	1	1	1	0.964
PITG_01808	InBtw	1	1	1	1	1	1	1	1	1	1	0.975
PITG_01809	GDR	1	1	1	1	1	1	1	1	1	1	1
PITG_01810	GDR	1	1	1	1	1	1	1	1	1	1	1
PITG_01811	GDR	1	1	1	1	1	1	1	1	1	1	1
PITG_01812	GDR	1	1	1	1	1	1	1	1	1	1	1
PITG_01813	GDR	1	1	1	1	1	1	1	1	1	1	1
PITG_01814	GDR	1	1	1	1	1	1	1	1	1	1	1
PITG_01815	GDR	1	1	1	1	1	1	1	1	1	1	1
PITG_01816	GDR	1	1	1	1	1	1	1	1	1	1	0.983
PITG_01817	GDR	1	1	1	1	1	1	1	1	1	1	1
PITG_01818	GDR	1	1	1	1	1	1	1	1	1	1	1
PITG_01819	InBtw	1	1	1	1	1	1	1	1	1	1	1
PITG_01821	InBtw	1	1	1	1	1	1	1	1	1	1	1
PITG_01822	GDR	1	1	1	1	1	1	1	1	1	1	1
PITG_01823	GDR	0.996	1	1	1	1	1	1	1	1	1	0.999
PITG_01824	GDR	1	1	1	1	1	1	1	1	1	1	1
PITG_01825	InBtw	0.991	1	1	1	1	1	1	1	1	0.983	1
PITG_01826	GSR	0.441	0.569	0.447	0.37	0.362	0.396	0.467	0.533	0.531	0.402	0.028
PITG_01827	GSR	0.95	0.95	0.95	0.95	0.95	0.95	0.95	0.95	0.95	0.937	0.145
PITG_01828	GSR	0.193	0.28	0.209	0.309	0.249	0.214	0.099	0.099	0.051	0	0
PITG_01830	GSR	1	1	1	1	1	1	1	1	1	1	1
PITG_01832	InBtw	1	1	1	1	1	1	1	1	1	1	1
PITG_01833	GDR	1	1	1	1	1	1	1	1	1	1	1
PITG_01836	GSR	0.759	1	0.978	0.966	0.979	0.978	0.805	0.819	0.978	0.671	0.71
PITG_01837	InBtw	1	1	1	1	1	1	1	1	1	1	1
PITG_01838	GDR	1	1	1	1	1	1	1	1	1	0.694	0.69
PITG_01839	GDR	1	1	1	1	1	1	1	1	1	1	1
PITG_01840	InBtw	1	1	1	1	1	1	1	1	1	1	1
PITG_01841	GSR	1	1	1	1	1	1	1	1	1	1	0.872
PITG_01842	GSR	0.968	1	1	1	1	1	1	0.871	1	1	0.886
PITG_01844	GSR	0	0.709	0.693	0.6	0.993	0.289	0.623	0	0.035	0	0
PITG_01845	InBtw	1	1	1	1	1	1	1	1	1	1	1
PITG_01846	GDR	1	1	1	1	1	1	1	1	1	0.989	0.985
PITG_01847	GDR	1	1	1	1	1	1	1	1	1	1	1
PITG_01848	InBtw	1	1	1	1	1	1	1	1	1	1	1
PITG_01849	GSR	1	1	1	1	1	1	1	1	1	1	1
PITG_01850	InBtw	0.986	1	0.993	0.999	1	0.995	1	1	1	1	0.999
PITG_01851	InBtw	1	1	1	1	1	1	1	1	1	1	1
PITG_01852	InBtw	1	1	1	1	1	1	1	1	1	1	1
PITG_01853	InBtw	1	1	1	1	1	1	1	1	1	1	1
PITG_01855	InBtw	1	1	1	1	1	1	1	1	1	1	1
PITG_01856	GDR	1	1	1	1	1	1	1	1	1	1	1
PITG_01857	GDR	1	1	1	0.982	1	1	1	1	1	1	1
PITG_01858	GDR	1	1	1	1	1	1	1	1	1	1	1
PITG_01859	GDR	1	1	1	1	1	1	1	1	1	1	1
PITG_01860	InBtw	1	1	1	1	1	1	1	1	1	1	1
PITG_01862	GSR	1	1	1	1	1	1	1	1	1	1	1
PITG_01864	InBtw	1	1	0.997	0.976	0.998	1	1	1	1	1	1
PITG_01865	InBtw	1	1	1	1	1	1	1	1	1	1	1
PITG_01866	GSR	1	1	1	1	1	1	1	1	1	1	1
PITG_01867	InBtw	0.675	0.821	0.773	0.71	0.797	0.742	0.754	0.775	0.671	0.889	0.818
PITG_01868	GDR	0	0.333	0.096	0	0	0.25	0.15	0	0.151	0.385	0.367
PITG_01869	GDR	0.218	0.446	0.139	0.176	0.202	0.251	0.328	0.344	0.303	0.515	0.506
PITG_01870	GDR	1	1	1	1	1	1	1	1	1	1	0.995
PITG_01871	GDR	1	1	1	1	1	1	1	1	1	1	1
PITG_01872	GDR	1	1	1	1	1	1	1	1	1	1	1
PITG_01873	InBtw	1	1	1	1	1	1	1	1	1	0.999	1
PITG_01875	InBtw	0	1	1	0	0	1	0	0	1	0.866	0.813
PITG_01876	GDR	0.979	1	1	0.975	0.974	1	0.977	0.978	1	1	0.997
PITG_01877	GDR	1	1	1	0.93	0.939	1	0.918	0.936	1	0.997	0.943
PITG_01878	GDR	1	1	1	1	1	1	1	1	1	1	0.99
PITG_01879	InBtw	1	1	1	1	1	1	1	1	1	0.972	0.975
PITG_01880	GSR	0.954	0.976	1	1	1	0.954	1	0.958	0.954	0.944	0.954
PITG_01881	InBtw	1	1	1	1	1	1	1	1	1	1	1
PITG_01882	GDR	1	1	1	1	1	1	1	1	1	1	1
PITG_01883	InBtw	1	1	1	1	1	1	1	1	1	1	1
PITG_01884	GSR	1	1	1	1	1	1	1	1	1	1	1
PITG_01888	InBtw	0.562	0.866	0.56	0.628	0.735	0.81	0.676	0.934	0.759	0.672	0.343
PITG_01889	GDR	1	1	0.97	0.983	0.982	0.965	0.982	1	0.99	0.778	0.96
PITG_01890	GDR	1	1	1	1	1	1	1	1	1	0.927	0.911
PITG_01891	GDR	0.827	1	0.882	1	1	0.767	1	1	1	0.507	0.629
PITG_01892	GDR	1	1	0.965	0.917	0.987	0.99	0.933	1	1	0.192	0.715
PITG_01893	GDR	1	1	1	1	1	1	1	1	1	0.971	0.936
PITG_01894	GDR	1	1	1	1	1	1	1	1	1	1	1
PITG_01895	GDR	1	1	1	1	1	1	1	1	1	1	0.999
PITG_01896	InBtw	1	1	1	1	1	1	0.993	1	1	1	0.994
PITG_01897	InBtw	1	1	1	1	1	1	1	1	1	1	1
PITG_01898	GDR	1	1	1	1	1	1	1	1	1	1	1
PITG_01899	GDR	1	1	1	1	1	1	1	1	1	1	1
PITG_01902	InBtw	1	1	1	1	1	1	1	1	1	1	1
PITG_01903	InBtw	1	1	1	1	1	1	1	1	1	1	1
PITG_01904	GSR	1	1	0.622	1	1	1	1	1	1	1	1
PITG_01905	GSR	1	1	1	1	1	1	1	1	1	1	0.9
PITG_01906	GSR	1	1	1	1	1	0.997	1	1	1	1	0.984
PITG_01907	GSR	0.667	0.727	0.815	0.822	0.896	0.689	0.713	0.952	0.816	0.884	0.892
PITG_01908	InBtw	1	1	1	1	1	1	0.993	1	0.991	1	1
PITG_01909	InBtw	1	1	1	1	1	1	1	1	1	1	1
PITG_01910	InBtw	0.116	0.522	0.213	0.235	0.28	0.122	0.235	0.374	0.251	0.42	0.338
PITG_01911	GDR	0.668	0.906	0	0.979	0.847	0.836	0	0.884	0.887	0.872	0.844
PITG_01912	InBtw	0.249	0.275	0	0.5	0.556	0.439	0	0.556	0.523	0	0
PITG_01913	InBtw	0.95	1	0.885	0.971	1	1	0.897	0.998	0.968	0.958	0.958
PITG_01914	InBtw	1	1	1	1	1	1	1	1	1	1	0.506
PITG_01919	InBtw	1	1	1	1	1	1	1	1	1	1	1
PITG_01920	InBtw	1	1	1	1	1	1	1	1	1	1	1
PITG_01921	InBtw	1	1	1	1	1	1	1	1	1	1	1
PITG_01922	GDR	1	1	1	1	1	1	1	1	1	1	1
PITG_01923	GDR	1	1	1	1	1	1	1	1	1	0.999	0.988
PITG_01924	GDR	1	1	1	1	1	1	1	1	1	1	1
PITG_01925	GDR	1	1	1	1	1	1	1	1	1	1	1
PITG_01926	GDR	0.556	0.721	0.429	0.426	0.454	0.421	0.477	0.439	0.546	0.489	0.433
PITG_01927	GDR	0.973	1	1	0.928	1	1	0.86	0.937	0.884	0.866	0.957
PITG_01928	GDR	1	1	1	1	1	1	1	1	1	1	0.967
PITG_01929	InBtw	1	1	1	1	1	1	1	1	1	1	1
PITG_01930	GSR	1	1	1	1	1	1	1	1	1	1	1
PITG_01931	InBtw	1	1	1	1	1	1	1	1	1	1	1
PITG_01932	InBtw	0.936	0.98	0.945	0.954	0.961	0.936	0.953	0.968	0.962	0.914	0.913
PITG_01934	GSR	1	1	1	1	1	1	1	1	1	1	1
PITG_01935	GSR	1	1	1	1	1	1	1	1	1	0.262	0.016
PITG_01936	GSR	1	1	1	1	1	1	1	1	1	1	1
PITG_01937	InBtw	0.99	1	0.963	0.98	0.995	1	1	1	1	1	1
PITG_01938	InBtw	0.426	0.659	0.022	0.326	0.466	0.441	0.461	0.516	0.501	0.432	0.337
PITG_01939	InBtw	0.191	0	0	0	0	0	0	0	0	0	0
PITG_01940	InBtw	0.265	0.452	0.294	0.37	0.388	0.319	0.299	0.362	0.362	0	0
PITG_01941	GSR	1	1	1	1	1	1	1	1	1	1	0.999
PITG_01942	InBtw	1	1	1	1	1	1	1	1	1	1	1
PITG_01943	GDR	1	1	1	1	1	1	1	1	1	1	1
PITG_01944	GDR	1	1	1	1	1	1	1	1	1	1	1
PITG_01945	InBtw	1	1	1	0.996	1	1	1	1	1	1	1
PITG_01946	InBtw	0.958	0.947	0.956	0.956	0.945	0.954	0.949	0.956	0.954	0.954	0.954
PITG_01947	GDR	1	1	1	1	1	1	1	1	1	0.984	0.993
PITG_01948	GDR	1	1	1	1	1	1	1	1	1	0.988	0.992
PITG_01949	GDR	1	1	1	1	1	1	1	1	1	1	1
PITG_01950	GDR	1	1	1	1	1	1	1	1	1	1	1
PITG_01951	GDR	1	1	1	1	1	1	1	1	1	0.983	1
PITG_01952	GDR	1	1	1	1	1	1	1	1	1	1	1
PITG_01953	GDR	1	1	1	1	1	1	1	1	1	1	1
PITG_01954	InBtw	1	1	1	1	1	1	1	1	1	1	1
PITG_01955	InBtw	1	1	1	1	1	1	1	1	1	1	1
PITG_01956	GDR	1	1	1	1	1	1	1	1	1	1	1
PITG_01957	GDR	1	1	1	1	1	1	1	1	1	1	1
PITG_01958	GDR	1	1	1	1	1	1	1	1	1	1	1
PITG_01959	InBtw	1	1	1	1	1	1	1	1	1	1	1
PITG_01960	InBtw	0.995	1	1	1	1	1	1	1	1	1	1
PITG_01961	GDR	1	1	0.997	1	1	1	1	1	1	1	1
PITG_01962	GDR	1	1	1	1	1	1	1	1	1	1	1
PITG_01963	GDR	1	1	1	1	1	1	1	1	1	0.998	1
PITG_01964	InBtw	1	1	1	1	1	1	1	1	1	1	1
PITG_01965	GSR	1	1	1	1	1	1	1	1	1	1	0.963
PITG_01966	GSR	1	1	1	1	1	1	1	1	0.999	1	0.994
PITG_01969	GSR	1	1	1	1	1	1	1	1	1	0	0.996
PITG_01970	GSR	1	1	1	1	1	1	1	1	1	1	1
PITG_01971	GSR	1	1	1	1	1	1	1	1	1	1	1
PITG_01973	InBtw	1	1	1	1	1	1	1	1	1	1	0.997
PITG_01974	GDR	1	1	1	1	1	1	1	1	1	1	0.995
PITG_01975	GDR	1	1	1	1	1	1	1	1	1	1	1
PITG_01976	GDR	1	1	1	1	1	1	1	1	1	0.998	1
PITG_01977	GDR	1	1	1	1	1	1	1	1	1	1	1
PITG_01978	GDR	1	1	1	1	1	1	1	1	1	1	0.985
PITG_01979	GDR	1	1	1	1	1	1	1	1	1	1	1
PITG_01980	GDR	1	1	1	1	1	1	1	1	1	1	1
PITG_01981	GDR	1	1	1	1	1	1	1	1	1	1	1
PITG_01982	InBtw	1	1	0.992	1	1	1	1	1	1	0.986	1
PITG_01984	GSR	1	1	1	1	1	1	1	1	1	0.869	0.308
PITG_01985	InBtw	1	1	1	1	1	1	1	1	1	1	1
PITG_01986	GDR	1	1	1	1	1	0	1	1	1	1	1
PITG_01987	InBtw	1	1	1	1	1	0	1	1	1	1	1
PITG_01988	InBtw	1	1	1	1	1	1	1	1	1	0.998	0.982
PITG_01989	GDR	1	1	1	1	1	1	1	1	1	1	1
PITG_01990	GDR	1	1	0.997	1	1	1	1	1	1	0.931	1
PITG_01991	GDR	1	1	1	1	1	1	1	1	1	1	1
PITG_01992	InBtw	1	1	1	1	1	1	1	1	1	1	1
PITG_01993	InBtw	1	1	1	1	1	1	1	1	1	1	1
PITG_01994	GDR	1	1	1	1	1	1	1	1	1	1	1
PITG_01995	GDR	1	1	1	1	1	1	1	1	1	1	1
PITG_01996	InBtw	1	1	1	1	1	1	1	1	1	1	1
PITG_01997	InBtw	1	1	1	1	1	1	1	1	1	1	1
PITG_01998	GDR	1	1	1	1	1	1	1	1	1	1	1
PITG_01999	GDR	1	1	1	1	1	1	1	1	1	1	1
PITG_02000	InBtw	1	1	1	1	1	1	1	1	1	0.999	1
PITG_02001	InBtw	1	1	1	1	1	1	1	1	1	1	1
PITG_02002	GDR	1	1	1	1	1	1	1	1	1	1	1
PITG_02003	InBtw	1	1	1	1	1	1	1	1	1	1	1
PITG_02005	GSR	1	1	1	1	1	1	1	1	1	0.906	0.948
PITG_02006	InBtw	1	1	1	1	1	1	1	1	1	1	1
PITG_02007	GDR	1	1	1	1	1	1	1	1	1	1	0.992
PITG_02008	GDR	1	1	1	1	1	1	1	1	1	1	1
PITG_02009	GDR	1	1	1	1	1	1	1	1	1	1	1
PITG_02010	InBtw	1	1	1	1	1	1	1	1	1	1	1
PITG_02011	GSR	1	1	1	1	1	1	1	1	1	1	1
PITG_02016	InBtw	1	1	1	1	1	1	1	1	1	0.999	0.993
PITG_02017	GDR	1	1	1	1	1	1	1	1	1	1	1
PITG_02018	GDR	1	1	1	1	1	1	1	1	1	1	1
PITG_02019	GDR	1	1	1	1	1	1	1	1	1	1	1
PITG_02020	InBtw	1	1	1	1	1	1	1	1	1	0.998	1
PITG_02021	InBtw	1	1	1	1	1	1	1	1	1	1	1
PITG_02022	GDR	1	1	1	1	1	1	1	1	1	1	1
PITG_02023	GDR	1	1	1	1	1	1	1	1	1	1	1
PITG_02024	GDR	1	1	1	1	1	1	1	1	1	1	0.975
PITG_02026	InBtw	1	1	1	1	1	1	1	1	1	1	1
PITG_02027	GDR	1	1	1	1	1	1	1	1	1	1	1
PITG_02028	GDR	1	1	1	1	1	1	1	1	1	1	1
PITG_02029	GDR	1	1	1	1	1	1	1	1	1	1	0.975
PITG_02030	GDR	1	1	1	1	1	1	1	1	1	0.994	0.991
PITG_02031	GDR	1	1	1	1	1	1	1	1	1	1	1
PITG_02032	InBtw	1	1	1	1	1	1	1	1	1	1	1
PITG_02033	InBtw	1	1	1	1	1	1	1	1	1	1	0.997
PITG_02034	GDR	1	1	1	1	1	1	1	1	1	1	1
PITG_02035	InBtw	1	1	1	1	1	1	1	1	1	1	1
PITG_02036	InBtw	1	1	0.996	1	1	1	1	1	1	1	1
PITG_02037	GDR	1	1	1	1	1	1	1	1	1	1	1
PITG_02038	InBtw	0.997	1	0.997	1	1	1	1	0.997	0.997	0.995	0.995
PITG_02039	InBtw	1	1	1	1	1	1	1	1	1	1	1
PITG_02040	GDR	1	1	1	1	1	1	1	1	1	1	1
PITG_02041	GDR	1	1	1	1	1	1	1	1	1	1	1
PITG_02042	GDR	1	1	1	1	1	1	1	1	1	1	1
PITG_02043	GDR	1	1	1	1	1	1	1	1	1	1	1
PITG_02044	GDR	1	1	1	1	1	1	1	1	1	1	1
PITG_02045	GDR	0.855	1	0.89	1	1	0.969	1	1	1	0.866	0.833
PITG_02046	GDR	0.826	1	0.859	1	0.986	0.967	1	1	0.888	0.994	1
PITG_02047	GDR	1	1	1	1	1	1	1	1	1	1	1
PITG_02048	GDR	1	1	1	1	1	1	1	1	1	0.995	1
PITG_02049	InBtw	1	1	1	1	1	1	1	1	1	1	1
PITG_02050	InBtw	1	1	1	1	1	1	1	1	1	1	1
PITG_02051	GDR	1	1	1	1	1	1	1	1	1	1	1
PITG_02052	GDR	1	1	1	1	1	1	1	1	1	1	1
PITG_02053	GDR	1	1	1	1	1	1	1	1	1	1	1
PITG_02054	GDR	1	1	1	1	1	1	1	1	1	1	1
PITG_02055	InBtw	1	1	1	1	1	1	1	1	1	1	1
PITG_02058	GSR	0.92	1	1	0.983	0.94	0.736	1	0.941	0.387	0.787	0.764
PITG_02059	GSR	1	0.974	1	1	1	1	1	1	0	0.993	0.997
PITG_02062	GSR	0	0	0	0	0	0	0	0	0	0	0
PITG_02063	Not	0	0	0	0	0	0	0	0	0	0	0
PITG_02067	Not	0.081	0.579	0.421	0.411	0.624	0.123	0.104	0.138	0.171	0.445	0.399
PITG_02068	GDR	0	0.066	0.465	0.233	0.399	0.097	0	0	0	0.217	0.455
PITG_02069	InBtw	0	0.406	0.312	0.193	0.142	0	0	0	0	0.042	0.103
PITG_02070	GSR	0	0.866	0.954	0.937	0.932	0	0	0	0	0	0
PITG_02071	GSR	1	1	1	1	1	1	1	1	1	1	1
PITG_02072	GSR	1	1	0.947	1	1	0.973	0.978	1	1	0.615	0.336
PITG_02073	InBtw	1	1	1	1	1	1	1	1	1	0.996	1
PITG_02074	GDR	1	1	1	1	1	1	1	1	1	1	1
PITG_02075	GDR	1	1	1	1	1	1	1	1	1	1	1
PITG_02076	GDR	1	1	1	1	1	1	1	1	1	1	1
PITG_02077	GDR	1	1	1	1	1	1	1	1	1	1	1
PITG_02078	GDR	1	1	1	1	1	1	1	1	1	1	1
PITG_02079	GDR	1	1	1	1	1	1	1	1	1	1	0.984
PITG_02080	GDR	0.645	1	0.75	0.903	0.935	0.74	0.749	0.987	0.893	1	1
PITG_02081	GDR	1	1	1	1	1	1	1	1	1	0.928	1
PITG_02082	GDR	1	1	1	1	1	1	1	1	1	1	1
PITG_02083	InBtw	1	1	1	1	1	1	1	1	1	1	1
PITG_02084	InBtw	1	1	1	1	1	1	1	1	1	1	1
PITG_02085	GDR	0.858	0.961	0.892	0.906	0.934	0.887	0.919	0.932	0.937	0.977	0.967
PITG_02086	GDR	0.784	0.97	0.884	0.716	0.723	0.897	0.932	0.983	0.974	0.792	0.828
PITG_02087	GDR	1	1	1	1	1	1	1	1	1	1	1
PITG_02088	GDR	1	1	1	1	1	1	1	1	1	1	1
PITG_02089	GDR	1	1	1	1	1	1	1	1	1	1	1
PITG_02090	InBtw	1	1	1	1	1	1	1	1	1	1	1
PITG_02092	InBtw	1	1	1	1	1	1	1	1	1	1	1
PITG_02093	GDR	1	1	1	1	1	1	1	1	1	1	1
PITG_02094	InBtw	1	1	1	1	1	1	1	1	1	1	1
PITG_02095	InBtw	1	1	1	1	1	1	1	1	1	0.997	1
PITG_02096	GDR	1	1	1	1	1	1	1	1	1	1	1
PITG_02097	InBtw	0.593	0.619	0.646	0.615	0.662	0.635	0.593	0.662	0.65	0.494	0.397
PITG_02098	GSR	0.589	0.887	0.664	0.666	0.708	0.696	0.736	0.785	0.74	0.734	0.716
PITG_02099	GSR	0.795	1	1	0.788	0.613	1	1	1	1	0.848	0.193
PITG_02100	GSR	0.265	1	0.886	0.44	0.606	0.853	0.976	1	0.906	0.53	0
PITG_02101	InBtw	0.556	0.685	0.697	0.54	0.602	0.698	0.698	0.698	0.698	0.464	0.4
PITG_02102	InBtw	0.782	0.898	0.828	0.891	0.849	0.818	0.831	0.921	0.898	0.49	0.623
PITG_02103	GDR	0.281	0.525	0.395	0.396	0.405	0.411	0.391	0.508	0.419	0.374	0.477
PITG_02104	GDR	0.189	0.754	0.663	0.616	0.647	0.347	0.186	0.255	0.264	0.317	0.445
PITG_02105	GDR	1	1	1	1	1	1	1	1	1	1	1
PITG_02106	GDR	1	1	1	1	1	1	1	1	1	0.998	1
PITG_02107	GDR	1	1	1	1	1	1	1	1	1	1	1
PITG_02108	GDR	1	1	1	1	1	1	1	1	1	1	1
PITG_02109	GDR	1	1	1	1	1	0.998	1	1	1	0.973	1
PITG_02110	GDR	1	1	1	1	1	1	1	1	1	1	1
PITG_02111	GDR	1	1	1	1	1	1	1	1	1	1	1
PITG_02112	GDR	1	1	1	1	1	1	1	1	1	1	1
PITG_02113	GDR	1	1	1	1	1	1	1	1	1	1	1
PITG_02114	GDR	0.857	1	0.93	0.897	0.991	0.922	0.947	1	0.96	1	1
PITG_02115	GDR	1	1	1	1	1	1	1	1	1	1	1
PITG_02116	InBtw	1	1	1	1	1	1	1	1	1	1	1
PITG_02118	GSR	0.93	1	0.949	1	1	0.893	1	0.93	0.907	0.719	0.94
PITG_02119	GSR	1	1	0.84	1	1	1	1	1	1	1	0.998
PITG_02120	GSR	0.136	0.812	0	0.633	0.743	0.684	0.799	0.181	0.155	0.309	0.321
PITG_02122	GDR	1	1	1	1	1	1	1	1	1	1	1
PITG_02123	GDR	1	1	1	1	1	1	1	1	1	0.98	0.983
PITG_02124	InBtw	1	1	1	1	1	1	1	1	1	1	1
PITG_02125	InBtw	0.753	0.926	0.867	0.951	0.956	0.883	0.964	0.892	0.85	0.894	0.279
PITG_02126	GDR	1	1	1	1	1	1	1	1	1	1	1
PITG_02127	GDR	1	1	1	1	1	1	1	1	1	1	1
PITG_02128	GDR	1	1	1	1	1	1	1	1	1	0.986	0.992
PITG_02129	InBtw	0.91	1	0.97	1	0.963	0.979	0.985	1	1	0.934	0.881
PITG_02131	InBtw	1	1	1	1	1	1	1	1	1	0.988	1
PITG_02132	InBtw	0.977	1	1	1	1	0.99	1	1	1	0.997	1
PITG_02133	GSR	1	1	1	1	1	1	1	1	1	0.992	1
PITG_02134	InBtw	1	1	1	1	1	1	1	1	1	0.999	1
PITG_02135	GDR	1	1	1	1	1	1	1	1	1	1	1
PITG_02136	GDR	1	1	1	1	1	1	1	1	1	1	1
PITG_02137	GDR	1	1	1	1	1	1	1	1	1	1	1
PITG_02138	GDR	1	1	1	1	1	1	1	1	1	1	1
PITG_02139	GDR	1	1	1	1	1	1	1	1	1	1	1
PITG_02140	InBtw	0.992	1	1	1	1	1	1	0.988	1	1	0.663
PITG_02141	GSR	1	1	1	1	1	1	1	1	1	0.944	0.907
PITG_02142	GSR	1	1	1	1	1	1	1	1	1	0.529	0.513
PITG_02143	GSR	1	1	1	1	1	1	1	1	1	0.998	1
PITG_02144	InBtw	1	1	1	1	1	1	1	1	1	1	1
PITG_02145	GDR	1	1	1	1	1	1	1	1	1	1	1
PITG_02146	GDR	0.929	0.931	0.929	0.945	0.942	0.929	0.929	0.955	0.956	0.96	0.965
PITG_02147	GDR	0.729	0.835	0.753	0.784	0.779	0.744	0.763	0.817	0.797	0.812	0.797
PITG_02148	InBtw	1	1	1	1	1	1	1	1	1	1	1
PITG_02149	GSR	1	1	1	1	1	0.884	1	1	1	1	0.98
PITG_02152	GSR	0.216	1	1	1	1	0	1	1	1	1	0.979
PITG_02155	GSR	1	1	1	1	1	0.994	1	1	1	0.884	0.829
PITG_02156	InBtw	1	1	1	1	1	1	1	1	1	1	1
PITG_02157	InBtw	1	1	1	1	1	0.981	1	1	1	1	1
PITG_02160	InBtw	0.962	0.962	0.962	1	0.973	0.962	0.962	0.962	0.962	0.72	0.808
PITG_02161	InBtw	1	1	1	1	1	1	1	1	1	1	0.998
PITG_02162	InBtw	0.359	0.507	0.43	0.42	0.412	0.389	0.343	0.359	0.334	0.549	0.474
PITG_02163	GDR	0.048	0.035	0	0.101	0.086	0.059	0.058	0.246	0.148	0.33	0.292
PITG_02164	GDR	0.67	0.308	0.355	0.311	0.288	0.268	0.42	0.57	0.538	0.459	0.506
PITG_02165	GSR	1	1	1	1	1	1	1	1	1	0.965	0.962
PITG_02166	GSR	0.759	0.983	0.828	0.835	0.988	0.799	0.886	1	0.989	0.931	0.909
PITG_02167	GSR	0.418	0.842	0.451	0.489	0.491	0.462	0.443	0.535	0.137	0	0
PITG_02168	GSR	0.158	0.493	0.344	0.227	0.354	0.481	0.541	0.114	0.114	0	0
PITG_02169	GSR	0.137	0	0	0	0	0	0	0	0	0	0
PITG_02171	GSR	1	1	1	1	1	1	1	1	1	1	0.377
PITG_02172	GSR	1	1	1	1	1	1	1	1	1	0.985	0.94
PITG_02174	InBtw	1	1	1	1	1	1	1	1	1	1	1
PITG_02175	InBtw	1	1	1	1	1	1	1	1	1	0.957	1
PITG_02177	InBtw	0.859	0.987	0.939	0.907	0.91	0.923	0.95	0.946	0.965	0.972	0.958
PITG_02178	InBtw	0.013	0.202	0.037	0.131	0.096	0.006	0.072	0.215	0.153	0.147	0.153
PITG_02179	GSR	0.785	1	1	1	1	0.977	1	1	1	0.774	0.927
PITG_02181	GSR	0	0	0	0	0	0	0	0	0	0	0
PITG_02182	InBtw	0.355	0.964	0.682	0.687	0.546	0.515	0.443	0.69	0.726	0.783	0.814
PITG_02183	GDR	0	0.749	0.591	0.447	0.592	0.218	0.409	0.77	0.42	0.144	0.423
PITG_02184	InBtw	0.165	0.242	0.363	0.472	0.479	0.311	0.363	0.602	0.479	0.242	0.672
PITG_02185	InBtw	0.292	0.73	0.477	0.579	0.623	0.558	0.634	0.787	0.62	0.424	0.816
PITG_02186	InBtw	0.098	0.774	0	0.502	0.41	0.315	0	0.486	0.422	0.306	0.15
PITG_02188	GSR	0.792	1	0.965	0.939	0.824	1	0	0.968	0.953	0.698	0.509
PITG_02190	InBtw	0	0.469	0.317	0.125	0.246	0.161	0.37	0.261	0.31	0.168	0.152
PITG_02191	InBtw	0	0	0	0	0	0	0	0	0	0	0
PITG_02192	InBtw	1	1	1	1	1	1	1	1	1	1	1
PITG_02193	InBtw	1	1	1	1	1	1	1	1	1	1	1
PITG_02194	GSR	0.258	0.548	0.264	0.352	0.409	0.403	0.303	0.653	0.586	0.415	0.478
PITG_02195	InBtw	1	1	1	1	1	1	1	1	1	1	1
PITG_02196	GDR	1	1	1	1	1	1	1	1	1	1	1
PITG_02197	GDR	1	1	1	1	1	1	1	1	1	1	1
PITG_02198	GDR	1	1	1	1	1	1	1	1	1	1	1
PITG_02199	InBtw	0.982	1	1	1	1	1	0.999	1	1	1	1
PITG_02200	GSR	1	1	1	1	1	1	1	1	1	1	1
PITG_02202	InBtw	1	1	1	1	1	1	1	1	1	1	1
PITG_02203	GDR	1	1	1	1	1	1	1	1	1	0.998	1
PITG_02204	GDR	1	1	1	1	1	1	1	0.999	0.998	0.992	0.994
PITG_02205	GDR	1	1	1	1	1	1	1	1	1	1	1
PITG_02206	InBtw	1	1	1	1	1	1	1	1	1	0.847	1
PITG_02207	GSR	1	1	1	1	1	1	1	1	1	1	0.997
PITG_02208	InBtw	1	1	1	1	1	1	1	1	1	1	1
PITG_02209	GDR	1	1	1	1	1	1	1	1	1	1	0.985
PITG_02210	GDR	1	1	1	1	1	1	1	1	1	1	1
PITG_02211	GDR	1	1	1	1	1	1	1	1	1	0.994	0.996
PITG_02212	GDR	1	1	1	1	1	1	1	1	1	1	1
PITG_02213	InBtw	1	1	1	1	1	1	1	1	1	1	1
PITG_02218	GSR	0.998	1	1	1	1	1	1	1	1	0.936	0.943
PITG_02219	InBtw	1	1	1	1	1	1	1	1	1	1	1
PITG_02220	GDR	1	1	1	1	1	1	1	1	1	0.985	1
PITG_02221	GDR	1	1	1	1	1	1	1	1	1	1	1
PITG_02222	GDR	1	1	1	1	1	1	1	1	1	1	1
PITG_02223	GDR	1	1	1	1	1	1	1	1	1	0.988	0.558
PITG_02224	InBtw	1	1	1	1	1	1	1	1	1	1	1
PITG_02226	GSR	1	1	1	1	1	1	1	1	1	1	1
PITG_02227	InBtw	1	1	1	1	1	1	1	1	1	1	1
PITG_02228	GDR	1	1	1	1	1	1	1	1	1	1	1
PITG_02229	GDR	1	1	1	1	1	1	1	1	1	1	1
PITG_02230	GDR	1	1	1	1	1	1	1	1	1	0.996	1
PITG_02231	GDR	1	1	1	1	1	1	1	1	1	0.997	1
PITG_02232	GDR	1	1	1	1	1	1	1	1	1	1	1
PITG_02233	GDR	1	1	1	1	1	1	1	1	1	1	1
PITG_02234	InBtw	1	1	1	1	1	1	1	1	1	1	1
PITG_02237	InBtw	1	1	1	1	1	1	0.97	0.948	0.94	1	1
PITG_02238	GDR	1	1	1	1	1	1	1	1	1	1	0.999
PITG_02239	GDR	1	1	1	1	1	1	1	1	1	0.999	1
PITG_02240	GDR	1	1	1	1	1	1	1	1	1	1	0.999
PITG_02241	GDR	1	1	1	1	1	1	1	1	1	1	1
PITG_02242	GDR	1	1	1	1	1	1	1	1	1	1	1
PITG_02243	GDR	0.991	1	0.972	1	1	0.969	0.888	1	1	0.988	0.894
PITG_02244	GDR	1	1	1	1	1	1	1	1	1	1	1
PITG_02245	GDR	0.841	1	0.888	0.944	0.967	0.874	0.925	1	0.927	0.989	0.279
PITG_02246	GDR	0.783	1	0.887	0.911	0.926	0.925	0.884	0.981	0.909	0.999	0.821
PITG_02247	GDR	1	1	1	1	1	1	1	1	1	1	1
PITG_02248	GDR	1	1	1	1	1	1	1	1	1	1	1
PITG_02249	GDR	1	1	1	1	1	1	1	1	1	1	1
PITG_02250	GDR	1	1	1	1	1	1	1	1	1	0.989	1
PITG_02251	GDR	1	1	1	1	1	1	1	1	1	1	1
PITG_02252	InBtw	0.998	0.997	0.999	1	0.998	0.997	0.998	0.998	1	1	0.998
PITG_02253	InBtw	1	1	1	1	1	1	1	1	1	1	0.996
PITG_02254	GDR	1	1	1	1	1	1	1	1	1	1	1
PITG_02255	InBtw	1	1	1	1	1	1	1	1	1	1	1
PITG_02256	GSR	1	1	1	1	1	1	1	1	1	1	1
PITG_02257	GSR	1	1	1	1	1	1	1	1	1	1	1
PITG_02258	InBtw	1	1	1	1	1	1	1	1	1	1	0.983
PITG_02259	GDR	1	1	1	1	1	1	1	1	1	1	1
PITG_02260	GDR	1	1	1	1	1	1	1	1	1	1	1
PITG_02261	GDR	1	1	1	1	1	1	1	1	1	1	1
PITG_02262	GDR	1	1	1	1	1	1	1	1	1	1	1
PITG_02263	GDR	1	1	1	1	1	0.994	1	1	1	1	1
PITG_02264	GDR	1	1	1	1	1	1	1	1	1	0.987	0.992
PITG_02265	GDR	1	1	1	1	1	1	1	1	1	1	1
PITG_02266	GDR	1	1	1	1	1	1	1	1	1	1	1
PITG_02267	GDR	1	1	1	1	1	1	1	1	1	1	1
[truncated: 16,164 more rows]

## Sheet: Supplemental Table 2
Supplemental Table 2 The reconstructed haplotypes of genes of the HERB-1 isolate that are located in GDRs
Gene ID	Haplotype 1	Haplotype 2	Supercontigs	Positions of the supercontigs
PITG_00060	AGAACGAATGCT	GTGGTATGCTTG	Supercontig_1.1	520889,520892,520902,520933,521040,521075,521152,521163,521164,521167,521177,521307
PITG_00065	CAG	ATC	Supercontig_1.1	529516,529650,529667
PITG_00123	ACCA	GGTC	Supercontig_1.1	866228,866236,866301,866367
PITG_00127	GAC	ACT	Supercontig_1.1	872111,872224,872355
PITG_00140	AC	CA	Supercontig_1.1	931772,931773
PITG_00142	GAATG	AGGGA	Supercontig_1.1	940644,940655,940658,940685,940800
PITG_00151	ATCC	GCAG	Supercontig_1.1	974338,974383,974462,974550
PITG_00181	ACAC	TTGA	Supercontig_1.1	1130707,1130708,1130709,1130710
PITG_00186	TA	TG	Supercontig_1.1	1142256,1142347
PITG_00221	GAGCTA	------	Supercontig_1.1	1383192,1383258,1383288,1383330,1383384,1383385
PITG_00249	GATAAG-	AGCGAGC	Supercontig_1.1	1523282,1523374,1523375,1523426,1523555,1523573,1523585
PITG_00261	AGA	GAG	Supercontig_1.1	1549847,1549848,1549919
PITG_00267	CAG	GGC	Supercontig_1.1	1562967,1562988,1563125
PITG_00312	ATT	GCG	Supercontig_1.1	1755979,1756114,1756148
PITG_00337	GG	TC	Supercontig_1.1	1849362,1849363
PITG_00361	AA	GC	Supercontig_1.1	2023778,2023779
PITG_00383	CG	TA	Supercontig_1.1	2162240,2162270
PITG_00416	AG	GT	Supercontig_1.1	2233750,2233753
PITG_00432	CGCCAGTTATTTG	TAATGCCGTCCCA	Supercontig_1.1	2346402,2346473,2346475,2346520,2346525,2346528,2346631,2346720,2346723,2346767,2346768,2346771,2346774
PITG_00493	AC	TA	Supercontig_1.1	2543163,2543164
PITG_00506	AC	TA	Supercontig_1.1	2671036,2671048
PITG_00545	GCGTCAG	ATCCTGC	Supercontig_1.1	2869456,2869523,2869591,2869605,2869613,2869636,2869771
PITG_00618	GG	TT	Supercontig_1.1	3285145,3285146
PITG_00625	CGA	CTG	Supercontig_1.1	3300358,3300395,3300464
PITG_00627	TTA	CTT	Supercontig_1.1	3303581,3303740,3303900
PITG_00628	AAT	GGG	Supercontig_1.1	3304869,3304900,3304930
PITG_00642	-CGA	CGAG	Supercontig_1.1	3353730,3353832,3353847,3353960
PITG_00654	ACTAG	AGTGT	Supercontig_1.1	3466316,3466317,3466318,3466430,3466462
PITG_00696	TCA	CTT	Supercontig_1.1	3657785,3657899,3657902
PITG_00697	GAAG	AGCA	Supercontig_1.1	3658446,3658539,3658625,3658711
PITG_00705	AGAATCGATGACGCCGTT	TACGCTCGAAGTCTTACA	Supercontig_1.1	3670237,3670356,3670363,3670377,3670392,3670436,3670458,3670520,3670567,3670611,3670620,3670636,3670649,3670712,3670719,3670737,3670784,3670786
PITG_00708	GTATGGC	-TGAAAT	Supercontig_1.1	3674525,3674648,3674777,3674785,3674853,3674996,3675075
PITG_00724	CCGCG	CCGCT	Supercontig_1.1	3801713,3801719,3801722,3801725,3801807
PITG_00830	AT	CA	Supercontig_1.1	5066332,5066333
PITG_00842	GTCTCGTA	AGAGGCCG	Supercontig_1.1	5096105,5096123,5096278,5096316,5096389,5096485,5096500,5096542
PITG_00851	CT	AC	Supercontig_1.1	5127398,5127493
PITG_00879	AA	AT	Supercontig_1.1	5277988,5277989
PITG_00933	CA	CT	Supercontig_1.1	5575071,5575198
PITG_00953	CGGCGAGTA	GCTTAGAAC	Supercontig_1.1	5649722,5649725,5649773,5649806,5649812,5649842,5649920,5649962,5649992
PITG_00961	CCACT	TTGTC	Supercontig_1.1	5728733,5728800,5728824,5728845,5728875
PITG_00971	CCT	TTA	Supercontig_1.1	5758225,5758232,5758360
PITG_01117	AA	--	Supercontig_1.1	6402762,6402909
PITG_01207	CT	TG	Supercontig_1.2	397408,397456
PITG_01228	AG	--	Supercontig_1.2	484197,484284
PITG_01237	CG	GA	Supercontig_1.2	503977,503979
PITG_01243	AGG	GAA	Supercontig_1.2	515872,515948,515997
PITG_01260	AA	GG	Supercontig_1.2	558665,558666
PITG_01295	CA	--	Supercontig_1.2	655990,656038
PITG_01336	CTAGCAAATGAGG	TCGCATTGCAGCT	Supercontig_1.2	872549,872620,872642,872710,872748,872780,872781,872789,872805,872893,872895,872902,872903
PITG_01344	GTCTTT	------	Supercontig_1.2	897776,897777,897783,897784,897809,897810
PITG_01413	AAG	GGC	Supercontig_1.2	1389206,1389307,1389372
PITG_01416	AACGC	-ACGT	Supercontig_1.2	1396019,1396173,1396174,1396175,1396176
PITG_01429	GCG	---	Supercontig_1.2	1438519,1438625,1438677
PITG_01617	AGT	TTC	Supercontig_1.2	3359319,3359322,3359323
PITG_01635	GAAAGTCC	T---AAAG	Supercontig_1.2	3458736,3458887,3458918,3458962,3459001,3459003,3459008,3459009
PITG_01636	GAAAGTCC	T---AAAG	Supercontig_1.2	3458736,3458887,3458918,3458962,3459001,3459003,3459008,3459009
PITG_01649	AC	GA	Supercontig_1.2	3513283,3513319
PITG_01662	AT	GC	Supercontig_1.2	3569379,3569467
PITG_01711	AG	GA	Supercontig_1.2	3805212,3805218
PITG_01742	ACA	TAC	Supercontig_1.2	4042616,4042617,4042618
PITG_01751	AGC	AAA	Supercontig_1.2	4081695,4081831,4081853
PITG_01859	GT	--	Supercontig_1.2	4726994,4727080
PITG_01889	GA	TG	Supercontig_1.2	4869107,4869140
PITG_01894	GGCCTATGAGCGCA	GGTAAATGGGCCAA	Supercontig_1.2	4873018,4873030,4873046,4873049,4873050,4873112,4873138,4873172,4873180,4873207,4873215,4873317,4873334,4873416
PITG_01943	GGCG	AATT	Supercontig_1.2	5215099,5215102,5215201,5215205
PITG_01948	CG	GT	Supercontig_1.2	5232365,5232367
PITG_01963	CC	TT	Supercontig_1.2	5269459,5269480
PITG_01979	CCGGCC	TACACT	Supercontig_1.2	5356860,5356900,5356923,5356980,5356994,5357010
PITG_01980	GGAT	ACGC	Supercontig_1.2	5357283,5357285,5357331,5357389
PITG_01989	CA	TC	Supercontig_1.2	5431319,5431358
PITG_01990	GTCCGTAC	--------	Supercontig_1.2	5431777,5431797,5431798,5431832,5431911,5431915,5431929,5431935
PITG_01995	GTGCATC	-------	Supercontig_1.2	5439882,5439887,5439919,5439923,5439929,5439931,5439948
PITG_02008	AG	GT	Supercontig_1.2	5549384,5549402
PITG_02018	CAGCAGTTTTTGAGAG	GTCTCCCCCAATGAGA	Supercontig_1.2	5607792,5607798,5607825,5607860,5607945,5608061,5608116,5608117,5608235,5608367,5608394,5608404,5608421,5608500,5608548,5608642
PITG_02074	ATTTTGTAGC	TCCCCCCT-T	Supercontig_1.3	102019,102059,102172,102285,102292,102321,102335,102346,102504,102570
PITG_02127	CTCG	TGTT	Supercontig_1.3	317072,317119,317154,317165
PITG_02274	AATTGATCTGC	TGGCAGAAATA	Supercontig_1.3	1266839,1266897,1267017,1267079,1267166,1267235,1267257,1267296,1267297,1267354,1267362
PITG_02275	CTGAC	TCACT	Supercontig_1.3	1267616,1267678,1267683,1267716,1267785
PITG_02304	AC	AT	Supercontig_1.3	1381421,1381543
PITG_02306	GCGC	----	Supercontig_1.3	1386157,1386158,1386160,1386162
PITG_02308	AT	CA	Supercontig_1.3	1391263,1391264
PITG_02335	AC	TA	Supercontig_1.3	1625395,1625397
PITG_02336	GTA	TGT	Supercontig_1.3	1627340,1627341,1627342
PITG_02400	AG	CA	Supercontig_1.3	1913161,1913162
PITG_02423	AG	CC	Supercontig_1.3	2033969,2033970
PITG_02440	CC	TT	Supercontig_1.3	2138910,2138911
PITG_02453	CC	TT	Supercontig_1.3	2181577,2181578
PITG_02477	ATAT	GATG	Supercontig_1.3	2239850,2239851,2239852,2239996
PITG_02525	CACA	TGAG	Supercontig_1.3	2426514,2426558,2426628,2426658
PITG_02558	AG	GT	Supercontig_1.3	2639133,2639134
PITG_02568	AA	GT	Supercontig_1.3	2685800,2685924
PITG_02570	TGATATG	CCGCGGA	Supercontig_1.3	2688194,2688220,2688304,2688349,2688517,2688518,2688519
PITG_02589	TTGGAGAACAAAGA	CCTCCTGGTGCGAG	Supercontig_1.3	2735813,2735928,2735929,2735931,2735933,2735934,2736004,2736010,2736140,2736141,2736147,2736152,2736234,2736248
PITG_02594	ACACCGAAA	TTCTTAGGC	Supercontig_1.3	2745646,2745685,2745754,2745841,2745928,2745967,2746032,2746045,2746084
PITG_02639	AGT	CAT	Supercontig_1.3	2997340,2997355,2997485
PITG_02655	CCT	TTC	Supercontig_1.3	3052031,3052041,3052153
PITG_02659	CCGGT	TTAAG	Supercontig_1.3	3058435,3058476,3058609,3058647,3058653
PITG_02712	CG	TA	Supercontig_1.3	3316160,3316162
PITG_02722	AG	GT	Supercontig_1.3	3339342,3339343
PITG_02800	TC	AT	Supercontig_1.3	4003800,4003906
PITG_02852	CAGCGG	GCTTTA	Supercontig_1.3	4371370,4371372,4371374,4371376,4371377,4371378
PITG_02940	CA	GC	Supercontig_1.3	4977014,4977015
PITG_03063	CCA	TTC	Supercontig_1.4	334028,334029,334030
PITG_03115	TCCGGTT	CTTCACC	Supercontig_1.4	569893,569905,569980,569986,570001,570076,570100
PITG_03143	CA	GG	Supercontig_1.4	681979,682042
PITG_03159	CTGGTGTTAG	TAATCCACGA	Supercontig_1.4	721112,721126,721145,721210,721221,721229,721255,721276,721312,721361
PITG_03202	ATGGC	GAAAT	Supercontig_1.4	995586,995595,995654,995661,995807
PITG_03212	TG	CA	Supercontig_1.4	1038738,1038864
PITG_03235	TAG	CGA	Supercontig_1.4	1106307,1106314,1106401
PITG_03237	ACATTT	CTGAAC	Supercontig_1.4	1110981,1111010,1111023,1111042,1111055,1111059
PITG_03331	GAGTCCGGCC	-GATTTATTT	Supercontig_1.4	1424806,1424845,1424909,1424913,1425010,1425012,1425093,1425115,1425238,1425333
PITG_03338	ATA	GCG	Supercontig_1.4	1464320,1464380,1464438
PITG_03365	AG	GT	Supercontig_1.4	1524705,1524790
PITG_03369	CCG	TGA	Supercontig_1.4	1528278,1528279,1528281
PITG_03387	AA	GG	Supercontig_1.4	1571582,1571585
PITG_03486	TTCAACAG	AGATGAGC	Supercontig_1.4	1928180,1928320,1928322,1928353,1928359,1928445,1928446,1928509
PITG_03489	CACC	AGTT	Supercontig_1.4	1945869,1945985,1946040,1946083
PITG_03512	AA	CC	Supercontig_1.4	2023764,2023765
PITG_03564	CGTTGCG	TACCATA	Supercontig_1.4	2254349,2254353,2254421,2254427,2254512,2254585,2254587
PITG_03601	CC	TA	Supercontig_1.4	2399614,2399706
PITG_03602	AAACCAT	GGGATGC	Supercontig_1.4	2400530,2400537,2400539,2400576,2400628,2400678,2400695
PITG_03655	AC	CA	Supercontig_1.4	2691652,2691653
PITG_03659	GC	TG	Supercontig_1.4	2699163,2699243
PITG_03682	-TG	ACT	Supercontig_1.4	2799146,2799268,2799380
PITG_03697	CGAG	GACT	Supercontig_1.4	2866294,2866355,2866356,2866363
PITG_03716	ACG	CTC	Supercontig_1.4	2950738,2950777,2950851
PITG_03763	AC	GT	Supercontig_1.4	3179951,3180026
PITG_03768	ATTTGT	------	Supercontig_1.4	3197352,3197357,3197423,3197442,3197449,3197504
PITG_03777	GT	AC	Supercontig_1.4	3221418,3221545
PITG_03790	GT	TC	Supercontig_1.4	3272486,3272503
PITG_03826	CG	GA	Supercontig_1.4	3487226,3487273
PITG_03834	AATT	AATC	Supercontig_1.4	3551429,3551452,3551472,3551527
PITG_03844	CCG	GAC	Supercontig_1.4	3577483,3577484,3577485
PITG_03859	AGACAAT	CCCACGC	Supercontig_1.4	3702792,3702795,3702797,3702800,3702801,3702901,3702961
PITG_03865	CA	TT	Supercontig_1.4	3739164,3739234
PITG_03875	CA	CC	Supercontig_1.4	3758143,3758203
PITG_03907	AAA	CGT	Supercontig_1.4	4008848,4008910,4008976
PITG_03918	ATCAGG	GCAGAA	Supercontig_1.4	4033835,4033848,4033854,4033935,4033980,4034086
PITG_03919	AT	GC	Supercontig_1.4	4034393,4034426
PITG_03921	AGAAC	GACGA	Supercontig_1.4	4038120,4038126,4038127,4038131,4038132
PITG_03996	AA	GG	Supercontig_1.4	4426142,4426230
PITG_04041	AACG	TGAA	Supercontig_1.5	287211,287239,287245,287246
PITG_04111	AT	CA	Supercontig_1.5	1066294,1066374
PITG_04132	TGCGACTCCCA-ATTCC	GATTGTCATTTACCCTT	Supercontig_1.5	1252087,1252103,1252211,1252293,1252388,1252423,1252551,1252555,1252565,1252589,1252628,1252780,1252918,1252952,1253065,1253225,1253270
PITG_04229	CT	GG	Supercontig_1.5	2382971,2383040
PITG_04230	ACGTGCT	TAACTTA	Supercontig_1.5	2384197,2384292,2384328,2384448,2384472,2384543,2384633
PITG_04665	CTA	TCG	Supercontig_1.6	2038819,2038826,2038856
PITG_04679	TC	TT	Supercontig_1.6	2098596,2098608
PITG_04691	AAC	TGT	Supercontig_1.6	2191228,2191230,2191245
PITG_04711	TACGGGGATTG	CACAAAACCCA	Supercontig_1.6	2281913,2281958,2281959,2282001,2282040,2282176,2282178,2282179,2282181,2282194,2282198
PITG_04718	GC	GG	Supercontig_1.6	2322372,2322397
PITG_04855	ACGCGTT	GTCTACC	Supercontig_1.6	3306651,3306679,3306686,3306795,3306825,3306890,3306910
PITG_04953	GT	--	Supercontig_1.6	3805443,3805499
PITG_05000	ACGGGACGTA	GTACAGTATG	Supercontig_1.6	4211676,4211779,4211872,4211881,4211896,4211905,4211949,4211950,4212030,4212166
PITG_05008	AGA	GAC	Supercontig_1.6	4254458,4254601,4254602
PITG_05116	CGA	GAC	Supercontig_1.7	432895,432896,432897
PITG_05168	CA	TC	Supercontig_1.7	1012687,1012689
PITG_05170	AG	CT	Supercontig_1.7	1016462,1016470
PITG_05174	ATT	GGC	Supercontig_1.7	1036438,1036554,1036557
PITG_05196	CTGG	GAAA	Supercontig_1.7	1131462,1131463,1131464,1131465
PITG_05250	CC	TT	Supercontig_1.7	1874269,1874293
PITG_05289	CA	TG	Supercontig_1.7	2256821,2256886
PITG_05297	-CCG	----	Supercontig_1.7	2298496,2298502,2298503,2298504
PITG_05330	GTCAC	TATGT	Supercontig_1.7	2607554,2607655,2607746,2607766,2607767
PITG_05382	AAAAGAGT	TGGGAGAA	Supercontig_1.7	2918413,2918446,2918481,2918501,2918539,2918651,2918652,2918654
PITG_05507	ATT	CCC	Supercontig_1.7	3597816,3597926,3597927
PITG_05518	CAG	GTC	Supercontig_1.7	3652695,3652697,3652698
PITG_05620	TAATTGTGGTC	GCTCCAAATCG	Supercontig_1.7	4046453,4046483,4046525,4046610,4046611,4046652,4046696,4046803,4046804,4046821,4046842
PITG_05622	CGTA	TTAC	Supercontig_1.7	4050027,4050028,4050031,4050032
PITG_05636	AA	TA	Supercontig_1.7	4118167,4118177
PITG_05668	ACG	GT-	Supercontig_1.7	4252949,4253002,4253139
PITG_05676	CGTC	TACG	Supercontig_1.7	4266527,4266534,4266563,4266571
PITG_05677	CGT	TAC	Supercontig_1.7	4267800,4267913,4267978
PITG_05744	GAGGT	AGAAC	Supercontig_1.9	289704,289795,289891,289916,289920
PITG_05886	AAC	CGG	Supercontig_1.9	1251287,1251475,1251559
PITG_06039	GTAC	TACG	Supercontig_1.9	2819735,2819736,2819737,2819738
PITG_06048	GA	AA	Supercontig_1.9	2875300,2875492
PITG_06151	CACAC	TGGTT	Supercontig_1.9	3905269,3905364,3905371,3905393,3905529
PITG_06232	AACAGAG	ATATAGT	Supercontig_1.8	419319,419381,419511,419566,419660,419705,419792
PITG_06344	TC	CC	Supercontig_1.8	1294670,1294809
PITG_06406	CCAACTTACATCA	GTGGGCCGTTCTG	Supercontig_1.8	1764824,1764865,1764905,1764907,1764967,1765084,1765193,1765210,1765214,1765232,1765273,1765298,1765323
PITG_06457	AG	TT	Supercontig_1.8	2190056,2190057
PITG_06460	ACAA	TTGC	Supercontig_1.8	2194803,2194900,2194924,2194944
PITG_06577	AG	TC	Supercontig_1.8	2963107,2963109
PITG_06578	CGGC	TAAT	Supercontig_1.8	2964506,2964590,2964692,2964728
PITG_06597	TGCTC	TGTCT	Supercontig_1.8	3144411,3144413,3144537,3144578,3144632
PITG_06704	GC	GT	Supercontig_1.10	50896,50971
PITG_06706	TCATCATC	TCCCTAGT	Supercontig_1.10	53362,53378,53507,53576,53617,53644,53649,53670
PITG_06739	GG	TA	Supercontig_1.10	191518,191625
PITG_06831	CG	GC	Supercontig_1.10	821108,821109
PITG_06888	TT	CT	Supercontig_1.10	1119663,1119715
PITG_06921	GT	TC	Supercontig_1.10	1224118,1224130
PITG_06949	TGTGT	-GTAC	Supercontig_1.10	1327191,1327192,1327193,1327245,1327285
PITG_07006	AG	GA	Supercontig_1.10	1700410,1700462
PITG_07060	CTT	CGC	Supercontig_1.10	2078321,2078452,2078512
PITG_07063	TGATTGATCTCTAGCCAAGTGCCTTCAGGCACCTTGGAAT	CGACCATCTC-AGGCCATTAAATCCCAAACTCCCCT-GGC	Supercontig_1.10	2082459,2082487,2082488,2082572,2082609,2082683,2082698,2082723,2082730,2082731,2082748,2082755,2082758,2082803,2082856,2082861,2082877,2082910,2082911,2082951,2082960,2082971,2082979,2082984,2082988,2083026,2083090,2083104,2083123,2083163,2083171,2083237,2083260,2083313,2083314,2083404,2083407,2083463,2083483,2083550
PITG_07072	AG	GA	Supercontig_1.10	2113640,2113778
PITG_07167	GACAGCTTACTAGGC	TTTGAGACCTCGAAT	Supercontig_1.10	2615266,2615267,2615342,2615346,2615369,2615370,2615371,2615394,2615432,2615471,2615476,2615477,2615482,2615483,2615579
PITG_07273	AT	GC	Supercontig_1.10	3239811,3239840
PITG_07282	TTAT	ACGT	Supercontig_1.10	3262997,3262998,3263065,3263189
PITG_07283	TTAT	ACGT	Supercontig_1.10	3262997,3262998,3263065,3263189
PITG_07291	CGGTAC	TAAATT	Supercontig_1.10	3287177,3287235,3287240,3287252,3287268,3287294
PITG_07335	GC	TT	Supercontig_1.10	3535149,3535198
PITG_07392	GCT	ATC	Supercontig_1.11	401968,402143,402175
PITG_07658	CTTCTGGACGGCT	AAATCAAGGTTTC	Supercontig_1.11	2701175,2701200,2701207,2701209,2701265,2701309,2701395,2701445,2701447,2701498,2701576,2701633,2701679
PITG_07659	CG	TA	Supercontig_1.11	2702541,2702588
PITG_07662	CT	TC	Supercontig_1.11	2709234,2709325
PITG_07827	TGGT	CGG-	Supercontig_1.12	574581,574673,574727,574735
PITG_07888	AG	GT	Supercontig_1.12	1013668,1013669
PITG_07913	AA	CG	Supercontig_1.12	1115134,1115139
PITG_07917	AT	GC	Supercontig_1.12	1122729,1122759
PITG_07920	GGAA	ATTC	Supercontig_1.12	1125111,1125202,1125269,1125270
PITG_07945	GG	AA	Supercontig_1.12	1284182,1284234
PITG_07959	AGG	CTA	Supercontig_1.12	1396292,1396294,1396405
PITG_08054	GT	TC	Supercontig_1.12	1943962,1943974
PITG_08085	CCAT	GGGG	Supercontig_1.12	2193273,2193446,2193558,2193591
PITG_08142	CT	AT	Supercontig_1.12	2471901,2471973
PITG_08327	TA	CG	Supercontig_1.13	1021959,1021991
PITG_08352	CG	TA	Supercontig_1.13	1302493,1302528
PITG_08395	AG	TT	Supercontig_1.13	1716089,1716166
PITG_08426	AACACAAGTGTGAT	--------------	Supercontig_1.13	1872627,1872641,1872709,1872723,1872733,1872784,1872797,1872815,1872818,1872834,1872893,1872933,1872934,1872937
PITG_08462	ACTTTCGGGCAC	TGCCCTAAAAGT	Supercontig_1.13	2148682,2148718,2148724,2148725,2148731,2148737,2148749,2148818,2148819,2148836,2148898,2148928
PITG_08487	CT	TC	Supercontig_1.13	2303096,2303099
PITG_08496	TAACTTAGGCCGAATTTTGC	CGGAACGATTGATTGCCAAT	Supercontig_1.13	2316337,2316345,2316349,2316353,2316355,2316410,2316469,2316470,2316519,2316605,2316632,2316651,2316679,2316698,2316742,2316752,2316794,2316797,2316813,2316815
PITG_08497	CT	TC	Supercontig_1.13	2318600,2318653
PITG_08550	TAGA	GGAG	Supercontig_1.13	2655328,2655369,2655397,2655499
PITG_08589	CAGTTC	TGCCGT	Supercontig_1.13	2880053,2880111,2880148,2880149,2880172,2880176
PITG_08703	GC	TG	Supercontig_1.16	412308,412412
PITG_08712	CCAG	TGTT	Supercontig_1.16	489101,489102,489103,489193
PITG_08723	CCT	TGG	Supercontig_1.16	507256,507257,507320
PITG_08760	AC	GA	Supercontig_1.16	632806,632808
PITG_08883	GTCATTATCTGAAAT	ACTTCGGCGCCCTGC	Supercontig_1.16	1419148,1419151,1419155,1419157,1419204,1419207,1419228,1419266,1419267,1419289,1419324,1419357,1419359,1419360,1419361
PITG_08884	GTCGCGCG	TATATAGA	Supercontig_1.16	1419812,1419843,1419892,1419913,1419927,1420005,1420103,1420128
PITG_08932	-AA	CAG	Supercontig_1.16	1765177,1765187,1765302
PITG_08934	CGA	TAT	Supercontig_1.16	1768641,1768670,1768733
PITG_09064	CAT	TGA	Supercontig_1.14	35749,35750,35754
PITG_09076	ATT	TCC	Supercontig_1.14	115144,115145,115186
PITG_09242	TA	AC	Supercontig_1.14	1625933,1626097
PITG_09243	CG	TA	Supercontig_1.14	1629629,1629655
PITG_09287	GCCA	GCTC	Supercontig_1.14	1916989,1916992,1917091,1917100
PITG_09297	CGCG	TATA	Supercontig_1.14	2002325,2002366,2002405,2002471
PITG_09331	ATAT	TATA	Supercontig_1.14	2227494,2227495,2227497,2227498
PITG_09365	GCG	AAC	Supercontig_1.14	2651275,2651351,2651476
PITG_09539	AA	GG	Supercontig_1.15	964818,964842
PITG_09596	TTTTGCTA	AGAACTCG	Supercontig_1.15	1389720,1389849,1389913,1389946,1390069,1390193,1390199,1390225
PITG_09600	AC	GT	Supercontig_1.15	1434752,1434818
PITG_09700	GGT	AGG	Supercontig_1.15	2140150,2140164,2140209
PITG_09767	AC	CG	Supercontig_1.15	2839890,2839891
PITG_09794	GA	GG	Supercontig_1.15	2983082,2983101
PITG_09980	AAGA	CGTT	Supercontig_1.17	1185100,1185101,1185102,1185103
PITG_10034	TC	CC	Supercontig_1.17	1428699,1428737
PITG_10036	CACG	G-TA	Supercontig_1.17	1432557,1432690,1432803,1432918
PITG_10056	AAACCG	GTTGGA	Supercontig_1.17	1479695,1479699,1479893,1479993,1480056,1480065
PITG_10096	AT	GC	Supercontig_1.17	1635325,1635326
PITG_10163	CC	CT	Supercontig_1.17	2086639,2086692
PITG_10184	TAT	---	Supercontig_1.17	2382600,2382601,2382602
PITG_10198	CC	TT	Supercontig_1.17	2429211,2429212
PITG_10272	CT	TA	Supercontig_1.18	362227,362234
PITG_10301	ACTC	GGGT	Supercontig_1.18	646908,646996,647006,647101
PITG_10384	GGCGTACCCGGCGGGCT	--CGTATCTT--AAAAC	Supercontig_1.18	1048754,1048788,1048842,1048844,1048856,1048865,1048960,1049046,1049053,1049055,1049135,1049181,1049222,1049250,1049310,1049326,1049401
PITG_10391	TAA	---	Supercontig_1.18	1063563,1063564,1063568
PITG_10420	AAA	TTG	Supercontig_1.18	1161864,1161865,1161866
PITG_10519	AC	GT	Supercontig_1.18	1677861,1677924
PITG_10530	CATGAATC	TTCATGGG	Supercontig_1.18	1746709,1746771,1746772,1746786,1746787,1746788,1746797,1746847
PITG_10531	GTATTGACG	ACGCCACTT	Supercontig_1.18	1747862,1747898,1747932,1748040,1748041,1748078,1748094,1748209,1748337
PITG_10553	CAAG	TGGT	Supercontig_1.18	1870472,1870483,1870484,1870532
PITG_10555	CC	TT	Supercontig_1.18	1873661,1873662
PITG_10594	AC	CT	Supercontig_1.18	2211446,2211530
PITG_10680	TC	GC	Supercontig_1.20	595678,595755
PITG_10703	TAT	GCA	Supercontig_1.20	704173,704350,704420
PITG_10723	ATT	CCC	Supercontig_1.20	842381,842478,842479
PITG_10971	GGAAC	TACTG	Supercontig_1.19	503237,503238,503239,503241,503242
PITG_11045	AA	TG	Supercontig_1.19	899567,899632
PITG_11049	TTGCAACGA	CTGC-----	Supercontig_1.19	906434,906533,906534,906550,906590,906609,906627,906660,906661
PITG_11086	CG	TA	Supercontig_1.19	1086367,1086377
PITG_11101	GT	GG	Supercontig_1.19	1160654,1160742
PITG_11119	GT	AC	Supercontig_1.19	1224521,1224660
PITG_11137	ATC	CAA	Supercontig_1.19	1283203,1283204,1283205
PITG_11187	TGTATAGCTACCGG	-ACTCCATGTTTGG	Supercontig_1.19	1738121,1738132,1738166,1738291,1738297,1738302,1738335,1738338,1738340,1738341,1738401,1738417,1738542,1738583
PITG_11205	CTGACTAATGTT	TATTTGGGCACA	Supercontig_1.19	1799785,1799792,1799802,1799811,1799898,1799915,1799926,1799949,1799983,1799985,1800036,1800081
PITG_11223	GACAGGCTATTT	ATTGAATACGCC	Supercontig_1.19	1926904,1926990,1927015,1927019,1927029,1927079,1927122,1927188,1927226,1927353,1927403,1927554
PITG_11238	CGCGG	TCGCC	Supercontig_1.19	1964858,1964860,1964875,1964876,1964878
PITG_11252	CG	TA	Supercontig_1.19	2074155,2074181
PITG_11261	CA	TG	Supercontig_1.19	2098276,2098348
PITG_11277	CT	TC	Supercontig_1.19	2156914,2156988
PITG_11406	TT	--	Supercontig_1.23	1345044,1345053
PITG_11445	GATC	TGAT	Supercontig_1.23	1751834,1751835,1751836,1751838
PITG_11503	AT	TG	Supercontig_1.23	2176962,2176963
PITG_11572	ATTCGCGG	GGCGATAG	Supercontig_1.22	450919,450946,450947,451108,451159,451188,451204,451329
PITG_11593	CTTT	TCAA	Supercontig_1.22	596570,596573,596575,596578
PITG_11700	CA	TA	Supercontig_1.22	1309097,1309230
PITG_11791	CG	GA	Supercontig_1.21	79890,79924
PITG_11978	AAGTCTCGTCTGTCTCGGGGCTT	CGTCTCTACGCAGGATACATTGG	Supercontig_1.21	1479979,1480032,1480049,1480061,1480089,1480135,1480239,1480359,1480383,1480423,1480429,1480430,1480438,1480494,1480522,1480567,1480589,1480671,1480672,1480756,1480780,1480892,1480893
PITG_12119	CTTT	GCCG	Supercontig_1.24	750980,750981,750984,750990
PITG_12212	TTGATGTGAAATGGCTTGTTTA	ACACCAGAGGGCAAACAACTAT	Supercontig_1.24	1339553,1339565,1339580,1339708,1339726,1339801,1339837,1339887,1339896,1339958,1339979,1340052,1340081,1340132,1340209,1340220,1340226,1340245,1340283,1340285,1340287,1340352
PITG_12275	AGA-	GTTG	Supercontig_1.24	1749841,1749951,1749971,1749973
PITG_12303	TT	--	Supercontig_1.24	1937577,1937597
PITG_12307	TGATAGT	GTTAGTC	Supercontig_1.24	1942072,1942073,1942165,1942176,1942192,1942316,1942354
PITG_12352	CAC--GCGCTGTGAGT	TGTTTATATCCCATAC	Supercontig_1.26	200432,200451,200465,200506,200516,200631,200660,200735,200753,200754,200761,200796,200803,200915,201056,201057
PITG_12470	AT	--	Supercontig_1.26	1084635,1084671
PITG_12516	GGC	---	Supercontig_1.26	1415050,1415054,1415055
PITG_12532	GG	TA	Supercontig_1.26	1510442,1510443
PITG_12593	TAACC	CGGAT	Supercontig_1.31	157741,157769,157876,157881,157883
PITG_12746	AA	TG	Supercontig_1.27	1028622,1028779
PITG_12811	TAGACGTTGG	CGATTACCAA	Supercontig_1.27	1487329,1487440,1487455,1487544,1487570,1487635,1487645,1487646,1487823,1487846
PITG_12865	CTC	TCT	Supercontig_1.27	1953822,1953849,1953921
PITG_12869	AA	GT	Supercontig_1.27	1961749,1961760
PITG_12881	GA	TT	Supercontig_1.27	1978601,1978745
PITG_12986	CAG	TGA	Supercontig_1.25	609723,609830,609854
PITG_13052	GTATGC	ACGCAT	Supercontig_1.25	1016125,1016171,1016172,1016190,1016196,1016219
PITG_13134	AC	CG	Supercontig_1.25	1675440,1675441
PITG_13265	TATAA	GGCGC	Supercontig_1.28	892084,892126,892206,892313,892444
PITG_13371	TGAGAT	CATTGC	Supercontig_1.28	1588449,1588467,1588604,1588605,1588672,1588687
PITG_13396	TAG	CGG	Supercontig_1.28	1698834,1698861,1698871
PITG_13415	AA	GG	Supercontig_1.28	1838679,1838703
PITG_13432	CAAC	AGGA	Supercontig_1.28	1907472,1907515,1907527,1907650
PITG_13460	ACTT	TTCC	Supercontig_1.29	204546,204553,204557,204558
PITG_13494	AT	TC	Supercontig_1.29	405974,405975
PITG_13624	GG	AA	Supercontig_1.29	1486491,1486617
PITG_13728	CAGATAT	TGTGCGG	Supercontig_1.30	408868,408907,408910,409048,409066,409069,409210
PITG_13733	AATAAAGC	GGACGCAA	Supercontig_1.30	417284,417286,417294,417296,417313,417314,417420,417422
PITG_13739	CAAAC	TTTGG	Supercontig_1.30	426240,426253,426283,426316,426325
PITG_13750	AGAGGCGACGTTCT	GACAATAGTACCAT	Supercontig_1.30	442906,442969,442993,443008,443048,443073,443089,443099,443103,443106,443115,443118,443173,443217
PITG_13757	CG	TA	Supercontig_1.30	459517,459519
PITG_13893	CATGACTAACCAGAGCGTG	GAGAGGCGTTAGAGATACC	Supercontig_1.30	1067035,1067087,1067259,1067270,1067335,1067372,1067381,1067422,1067437,1067471,1067478,1067496,1067558,1067597,1067621,1067653,1067669,1067711,1067824
PITG_13894	CATGACTAACCAGAGCGTG	GAGAGGCGTTAGAGATACC	Supercontig_1.30	1067035,1067087,1067259,1067270,1067335,1067372,1067381,1067422,1067437,1067471,1067478,1067496,1067558,1067597,1067621,1067653,1067669,1067711,1067824
PITG_13906	AG	GT	Supercontig_1.30	1103002,1103004
PITG_13921	CCATTATGACG	TTGACGATGTA	Supercontig_1.30	1183275,1183276,1183294,1183314,1183324,1183330,1183342,1183445,1183492,1183494,1183522
PITG_13967	AGGCTGTTGA	GAAAATGAAT	Supercontig_1.30	1618157,1618270,1618277,1618296,1618310,1618314,1618328,1618387,1618433,1618497
PITG_14039	AGGGTG	CAAATC	Supercontig_1.32	252969,253034,253079,253102,253124,253214
PITG_14216	CCC	TTT	Supercontig_1.32	1348822,1348916,1348958
PITG_14281	AA	GG	Supercontig_1.32	1871309,1871357
PITG_14414	CGTTCA	TCGATG	Supercontig_1.34	811851,811854,811857,811946,812088,812097
PITG_14529	GCGCGTTAACACCCCTAA	ATAGTACTGAGTATTCTC	Supercontig_1.34	1543797,1543849,1543853,1543939,1543951,1543992,1544045,1544096,1544110,1544112,1544113,1544135,1544140,1544201,1544218,1544237,1544240,1544253
PITG_14530	GA	GC	Supercontig_1.34	1545160,1545285
PITG_14531	GA	GT	Supercontig_1.34	1546836,1546935
PITG_14566	TT	TG	Supercontig_1.36	292188,292214
PITG_14578	CTAGT	TCGAA	Supercontig_1.36	316761,316768,316860,316887,316905
PITG_14635	TAGAGCA	-------	Supercontig_1.36	516079,516080,516081,516082,516084,516085,516086
PITG_14909	ACATAAAT	--GTAATC	Supercontig_1.33	1091778,1091780,1091846,1091852,1091853,1091854,1091894,1091895
PITG_14921	CA	AA	Supercontig_1.33	1109843,1109901
PITG_14947	AT	--	Supercontig_1.33	1246474,1246512
PITG_14967	TAA	---	Supercontig_1.33	1347087,1347090,1347157
PITG_14988	CG	TT	Supercontig_1.33	1464462,1464486
PITG_15041	TTAAC	GCGGT	Supercontig_1.38	536451,536587,536611,536626,536659
PITG_15046	GTGCGG	------	Supercontig_1.38	546021,546022,546023,546024,546026,546027
PITG_15288	GCAAGGAGTGGG	ATGGTATTAGTA	Supercontig_1.35	940932,940941,940993,940994,941119,941125,941143,941144,941145,941181,941204,941321
PITG_15293	CA	TC	Supercontig_1.35	952642,952676
PITG_15380	GGC	AAT	Supercontig_1.37	349757,349833,349903
PITG_15383	GGAC	AAGG	Supercontig_1.37	355725,355731,355858,355943
PITG_15464	CT	TG	Supercontig_1.37	1093947,1093949
PITG_15487	GT	TA	Supercontig_1.37	1252017,1252018
PITG_15542	CA	TG	Supercontig_1.42	543720,543805
PITG_15601	GGGCG	AAATT	Supercontig_1.42	1178586,1178598,1178664,1178683,1178794
PITG_15748	GTTTTGAAATATA	--TTCAGTTAGCG	Supercontig_1.40	1113249,1113250,1113307,1113308,1113431,1113476,1113482,1113641,1113659,1113665,1113787,1113808,1113954
PITG_15780	GAAC	TCTT	Supercontig_1.40	1307312,1307416,1307444,1307477
PITG_15865	TTAC	GATA	Supercontig_1.39	618793,618794,618857,618953
PITG_15866	CCA	GGT	Supercontig_1.39	620118,620119,620120
PITG_15876	AGATTGAAATC	CTCCAAGTGCA	Supercontig_1.39	674148,674149,674150,674203,674289,674350,674352,674389,674501,674595,674609
PITG_15877	TCGTC	AGCTT	Supercontig_1.39	675378,675379,675380,675382,675458
PITG_16063	AC	GT	Supercontig_1.41	658004,658075
PITG_16066	GTTGTC	TACACT	Supercontig_1.41	660651,660727,660863,660894,661039,661106
PITG_16084	AGAA	TTGG	Supercontig_1.41	719375,719410,719463,719582
PITG_16128	CTGT	TGTC	Supercontig_1.41	1140613,1140615,1140617,1140618
PITG_16198	GC	AC	Supercontig_1.43	536082,536148
PITG_16311	ACG	GTG	Supercontig_1.45	528457,528493,528577
PITG_16317	TCT	GTC	Supercontig_1.45	623017,623124,623146
PITG_16320	AT	GC	Supercontig_1.45	626229,626354
PITG_16336	CA	GT	Supercontig_1.45	681191,681218
PITG_16341	GTT	AAC	Supercontig_1.45	688754,688783,688940
PITG_16465	CGGA	TACT	Supercontig_1.44	560186,560206,560374,560380
PITG_16490	TGTGGTCATCGTTC	CAAAACTGATCCCT	Supercontig_1.44	633624,633653,633662,633706,633844,633908,634009,634055,634062,634077,634116,634121,634169,634193
PITG_16677	AGTA	GACG	Supercontig_1.51	518393,518398,518406,518467
PITG_16682	GACAACCCAGTTTTGTGCGGTCCG	AGTGGGTGGCCCCCAGAGAAATAA	Supercontig_1.51	535485,535562,535592,535657,535668,535669,535754,535757,535782,535783,535784,535806,535848,535923,535926,535927,535941,535947,535998,536020,536101,536106,536156,536246
PITG_16686	TG	CG	Supercontig_1.51	555289,555361
PITG_16695	CC	TT	Supercontig_1.51	604849,604931
PITG_16798	AA	GA	Supercontig_1.49	752360,752371
PITG_16814	AA	--	Supercontig_1.49	1123130,1123131
PITG_16848	CCGGG	TAAAA	Supercontig_1.46	278966,278967,278990,279019,279020
PITG_16925	TT	--	Supercontig_1.46	927041,927061
PITG_17031	CT	TC	Supercontig_1.47	707157,707191
PITG_17166	CC	TG	Supercontig_1.50	644197,644263
PITG_17171	TCCAACCAGG	CATGTTTGAA	Supercontig_1.50	654960,654966,654975,654976,655082,655088,655117,655137,655166,655317
PITG_17304	GTCATACAGG	ACTGCGATAC	Supercontig_1.53	533597,533695,533696,533763,533821,533851,533852,533870,533966,533984
PITG_17509	GC	TA	Supercontig_1.58	251772,251773
PITG_17513	CGT	GCG	Supercontig_1.58	257998,257999,258001
PITG_17785	GAC	TTG	Supercontig_1.56	242086,242087,242168
PITG_17977	GA	AG	Supercontig_1.65	418351,418484
PITG_17990	AT	GC	Supercontig_1.65	459057,459126
PITG_18033	ATT	GCA	Supercontig_1.65	679008,679027,679035
PITG_18186	GA	GG	Supercontig_1.63	650037,650112
PITG_18234	AT	CC	Supercontig_1.66	426262,426263
PITG_18256	ATGCAATTACCACACTACCTTAATCCCAGACTT	CAATTTAACTTTTCTACGTCCTGGTTTGCCACA	Supercontig_1.66	479880,479882,479892,479936,479962,479964,479965,480020,480079,480091,480095,480108,480186,480232,480378,480459,480515,480546,480554,480620,480626,480630,480651,480684,480724,480804,480839,480849,480860,480930,480997,480998,480999
PITG_18271	AT	GC	Supercontig_1.66	644390,644404
PITG_18328	AT	TC	Supercontig_1.67	332906,332907
PITG_18421	GC	TT	Supercontig_1.62	173826,173833
PITG_18605	CCC	GGG	Supercontig_1.73	549813,549856,549913
PITG_19122	ACATA	ACTAT	Supercontig_1.75	274468,274469,274471,274473,274474
PITG_19154	CC	GT	Supercontig_1.75	407405,407447
PITG_19159	ATCT	GTCT	Supercontig_1.75	418603,418604,418605,418606
PITG_19282	TGACT	AAGCC	Supercontig_1.84	285009,285054,285138,285157,285211
PITG_19299	AGTAGACG	GACGTGTA	Supercontig_1.89	229840,229854,229936,230029,230154,230155,230182,230238
PITG_19421	AT	TG	Supercontig_1.97	97431,97483
PITG_19729	GTT	TCC	Supercontig_1.134	135597,135598,135719
PITG_20060	AT	TC	Supercontig_1.149	136945,136946
PITG_20381	TT	AT	Supercontig_1.139	112685,112797
PITG_20797	AC	--	Supercontig_1.186	116745,116780
PITG_21055	AT	TA	Supercontig_1.227	34837,34838
PITG_21185	TC	GT	Supercontig_1.231	78061,78258
PITG_22720	ATA	GCT	Supercontig_1.4	3687596,3687645,3687661
PITG_23139	CC	TT	Supercontig_1.76	253472,253580

## Sheet: Supplemental Table 3
Supplemental Table 3 The reconstructed haplotypes of genes of the HERB-1 isolate that are located in GSRs
Gene ID	Haplotype 1	Haplotype 2	Supercontigs	Positions of the supercontigs
PITG_00058	CC	TT	Supercontig_1.1	516948,516972
PITG_00366	GGATT	AAGAC	Supercontig_1.1	2042000,2042024,2042084,2042136,2042149
PITG_00438	AT	GG	Supercontig_1.1	2386502,2386514
PITG_00468	ATGTTCCAGT	GGTCCTTCAC	Supercontig_1.1	2458399,2458414,2458415,2458416,2458417,2458558,2458572,2458635,2458660,2458735
PITG_00532	CA	CG	Supercontig_1.1	2803637,2803738
PITG_00579	AGA	GAG	Supercontig_1.1	2953983,2953984,2953985
PITG_00580	TTCAACT	-------	Supercontig_1.1	2962219,2962266,2962385,2962414,2962552,2962601,2962607
PITG_00601	CCA	TTG	Supercontig_1.1	3121704,3121708,3121816
PITG_00774	AGTCC	GACTT	Supercontig_1.1	4150763,4150826,4150894,4150994,4151058
PITG_01323	GCCGTTGGTA	ACAGTGGACA	Supercontig_1.2	783381,783430,783433,783465,783466,783488,783511,783524,783557,783563
PITG_01421	TT	--	Supercontig_1.2	1412417,1412479
PITG_01517	AC	GT	Supercontig_1.2	2363488,2363542
PITG_01757	AG	CC	Supercontig_1.2	4096449,4096450
PITG_01849	CT	GC	Supercontig_1.2	4680835,4680843
PITG_02072	CCATCTG	-------	Supercontig_1.3	79154,79165,79171,79219,79288,79323,79367
PITG_02149	AG	GA	Supercontig_1.3	451890,451893
PITG_02165	CG	TA	Supercontig_1.3	521832,521887
PITG_02171	GCGGGGAACGGCGCAAACGA--	ATACAAGAGAATAGTCGCGAAG	Supercontig_1.3	610089,610107,610157,610158,610222,610232,610236,610306,610312,610321,610346,610366,610384,610405,610425,610433,610491,610504,610555,610560,610625,610651
PITG_02297	TGAGGTTTTCTGATCCAGC	CTGTGCCACGCAGACCGAA	Supercontig_1.3	1354713,1354717,1354791,1354803,1354838,1354856,1354859,1354874,1355023,1355061,1355217,1355241,1355314,1355350,1355358,1355380,1355392,1355393,1355528
PITG_02438	CC	TA	Supercontig_1.3	2127254,2127321
PITG_02543	GCTTTTCT	TAGCCCTC	Supercontig_1.3	2545132,2545231,2545321,2545347,2545353,2545393,2545450,2545515
PITG_02544	TTTTGTA	CGCCACA	Supercontig_1.3	2549889,2549894,2549958,2550006,2550030,2550105,2550232
PITG_02779	CTTTAA	TCGCGG	Supercontig_1.3	3641221,3641262,3641308,3641350,3641375,3641458
PITG_02938	TT	--	Supercontig_1.3	4955405,4955406
PITG_03507	AC	TT	Supercontig_1.4	2006151,2006164
PITG_04050	CTAAGCA	TGGGCTC	Supercontig_1.5	332648,332683,332742,332837,332920,332921,332961
PITG_04153	AA	GC	Supercontig_1.5	1598886,1598925
PITG_04167	ATG	GGA	Supercontig_1.5	1733589,1733593,1733597
PITG_04178	TGTCCTTGAAT	CACGTACAGGA	Supercontig_1.5	1818714,1818763,1818776,1818820,1818883,1818972,1818993,1819036,1819059,1819067,1819082
PITG_04194	ATATA	CCCCG	Supercontig_1.5	2020302,2020395,2020411,2020432,2020542
PITG_04288	AAA	GGG	Supercontig_1.5	2995884,2995885,2995955
PITG_04314	ACCAAGTAGCC	CGTGGAGGATA	Supercontig_1.5	3164578,3164606,3164633,3164750,3164861,3164894,3164898,3164955,3164983,3164990,3165026
PITG_04321	GA	AG	Supercontig_1.5	3199037,3199145
PITG_04351	GTAAAATCGATT	AGGTGGCTATGC	Supercontig_1.5	3387639,3387640,3387718,3387727,3387735,3387821,3387904,3387913,3387961,3387962,3387973,3388081
PITG_04355	ACA	CAT	Supercontig_1.5	3413849,3413851,3413852
PITG_04374	CGAATA	CGTGCG	Supercontig_1.5	3556808,3556825,3556870,3556873,3556890,3556907
PITG_04521	CG	TA	Supercontig_1.6	822202,822203
PITG_04540	CTAT	TGCG	Supercontig_1.6	1043929,1043949,1043972,1043974
PITG_04660	CGAAG	TTTCC	Supercontig_1.6	2021628,2021637,2021667,2021668,2021669
PITG_04930	AT	GA	Supercontig_1.6	3617515,3617577
PITG_05183	TTAT	--AG	Supercontig_1.7	1096455,1096481,1096601,1096625
PITG_05246	CGGGAT	TTAATC	Supercontig_1.7	1749056,1749078,1749198,1749274,1749300,1749301
PITG_05371	AAAC	GTCT	Supercontig_1.7	2840350,2840468,2840469,2840470
PITG_05614	AA	CT	Supercontig_1.7	4029388,4029389
PITG_05698	GAAGAAGGTGAGTAG	AGGAGGATTGAGTA-	Supercontig_1.7	4399425,4399429,4399483,4399495,4399504,4399569,4399573,4399577,4399626,4399628,4399647,4399668,4399674,4399686,4399704
PITG_05846	AAAT	TTGA	Supercontig_1.9	1008171,1008235,1008394,1008428
PITG_05858	CA	--	Supercontig_1.9	1144154,1144201
PITG_06059	CGG	---	Supercontig_1.9	2926550,2926583,2926602
PITG_06076	CGCTTAA	TATAAGT	Supercontig_1.9	3121046,3121167,3121235,3121251,3121252,3121256,3121257
PITG_06092	CACTGTCGGC	TACCAATCTA	Supercontig_1.9	3439499,3439513,3439537,3439551,3439616,3439624,3439732,3439777,3439789,3439803
PITG_06137	CC	TG	Supercontig_1.9	3825288,3825368
PITG_06290	AAAC	CGGT	Supercontig_1.8	818256,818257,818304,818381
PITG_06436	CT	TC	Supercontig_1.8	1997578,1997679
PITG_06443	GC	GA	Supercontig_1.8	2037224,2037364
PITG_06539	AT	GC	Supercontig_1.8	2673875,2673931
PITG_06633	GGGTT	ATAAC	Supercontig_1.8	3362219,3362350,3362385,3362386,3362471
PITG_06650	GAACGGTAA	AGGAGG---	Supercontig_1.8	3512970,3512971,3513037,3513126,3513214,3513233,3513262,3513267,3513290
PITG_07122	CCCACCGTGGCA	TTAGTTACAAAC	Supercontig_1.10	2381268,2381301,2381336,2381364,2381495,2381557,2381622,2381727,2381764,2381766,2381768,2381796
PITG_07361	AATTCGT	GGAATGT	Supercontig_1.11	87417,87436,87446,87447,87458,87574,87586
PITG_07415	GTTACCCACCA	ACATTTTGTTC	Supercontig_1.11	486626,486742,486756,486781,486808,486814,486909,486937,486968,486977,487014
PITG_07453	AT	CC	Supercontig_1.11	895906,895917
PITG_07487	CATATT	TGTAAC	Supercontig_1.11	1225521,1225601,1225722,1225776,1225790,1225796
PITG_07520	GTCA	ACTT	Supercontig_1.11	1539434,1539477,1539478,1539479
PITG_07555	TGGAAAG	CAATGCA	Supercontig_1.11	1786471,1786477,1786496,1786542,1786550,1786572,1786666
PITG_07569	TACCCGCC	--------	Supercontig_1.11	1903068,1903076,1903129,1903135,1903150,1903158,1903175,1903287
PITG_07597	GCCACTA	AATTTCG	Supercontig_1.11	2089471,2089485,2089536,2089595,2089599,2089668,2089691
PITG_07741	CATACCTAGGAAGGCG	TGGGTGCCTACTTTTC	Supercontig_1.11	3339015,3339020,3339029,3339062,3339137,3339160,3339179,3339208,3339266,3339293,3339308,3339326,3339353,3339365,3339385,3339391
PITG_07988	CCGG	TTTA	Supercontig_1.12	1488483,1488484,1488616,1488640
PITG_08063	CGGTCCCA	TAACTTTC	Supercontig_1.12	2022343,2022404,2022405,2022429,2022445,2022503,2022513,2022517
PITG_08071	GCAGAG	------	Supercontig_1.12	2114020,2114022,2114044,2114068,2114107,2114115
PITG_08276	GA	--	Supercontig_1.13	551706,551737
PITG_08322	CC	TA	Supercontig_1.13	956630,956631
PITG_08518	CG	TC	Supercontig_1.13	2492775,2492788
PITG_08526	AAAACGC	GGGGTCT	Supercontig_1.13	2549535,2549577,2549648,2549704,2549767,2549861,2549871
PITG_08682	CC	TT	Supercontig_1.16	321975,322024
PITG_08787	GAGAGTCTC	CCAGCCATT	Supercontig_1.16	866276,866325,866361,866430,866431,866450,866453,866553,866570
PITG_08860	TCTATCCCTTA	-----------	Supercontig_1.16	1282813,1282868,1283018,1283048,1283188,1283216,1283219,1283244,1283270,1283275,1283281
PITG_08910	AAGGTTTC	AGCACCAT	Supercontig_1.16	1635844,1635931,1636017,1636108,1636188,1636205,1636221,1636272
PITG_09172	AT	GA	Supercontig_1.14	1066759,1066760
PITG_09184	AAGTT	---TC	Supercontig_1.14	1200482,1200502,1200554,1200557,1200675
PITG_09210	CGC	TAT	Supercontig_1.14	1401878,1401914,1402006
PITG_09216	AGGTA	CTTCG	Supercontig_1.14	1449790,1449847,1449887,1449928,1449935
PITG_09218	CCTAGCAAAGAGAACTC	ATGGTTGCGAGATGTGT	Supercontig_1.14	1462417,1462467,1462507,1462597,1462604,1462605,1462618,1462620,1462625,1462702,1462727,1462734,1462736,1462776,1462846,1462870,1462873
PITG_09227	CGAGCATGGT	AAGATGCAAC	Supercontig_1.14	1511449,1511473,1511474,1511488,1511510,1511582,1511679,1511685,1511710,1511767
PITG_09264	CCGGAGA	TTATAAG	Supercontig_1.14	1727350,1727406,1727425,1727469,1727610,1727752,1727785
PITG_09300	AG	CT	Supercontig_1.14	2019714,2019736
PITG_09302	CTTTCCCGACTCAGCATAGG	TCCCGTTCCAGTAGCATAT-	Supercontig_1.14	2025904,2025951,2025958,2025977,2025986,2026062,2026082,2026101,2026104,2026128,2026156,2026160,2026192,2026194,2026195,2026197,2026212,2026247,2026305,2026328
PITG_09368	ATAC	CAGT	Supercontig_1.14	2667448,2667617,2667669,2667746
PITG_09407	GTG	ACA	Supercontig_1.14	3040258,3040333,3040339
PITG_09469	ACG	GGA	Supercontig_1.15	539194,539195,539196
PITG_09647	AGTAGTATGATACG	ACCCACTCAGCGAA	Supercontig_1.15	1675557,1675663,1675804,1675808,1675863,1675864,1675881,1675914,1675956,1675958,1675984,1675989,1676044,1676075
PITG_09656	AT-	ACC	Supercontig_1.15	1718622,1718654,1718706
PITG_09685	CAACTTTGAAT	TGTAGCATGGA	Supercontig_1.15	1880064,1880082,1880161,1880173,1880184,1880229,1880313,1880351,1880357,1880358,1880395
PITG_09745	GTGGG	TCTAC	Supercontig_1.15	2540673,2540677,2540724,2540743,2540757
PITG_09754	AT	GC	Supercontig_1.15	2682279,2682358
PITG_09758	GT	TC	Supercontig_1.15	2711275,2711276
PITG_09773	AGGTCAGCTTAAGTCTTTTA	CCAAGCATAATGGTTGGCCG	Supercontig_1.15	2901404,2901406,2901426,2901458,2901464,2901489,2901505,2901536,2901609,2901616,2901655,2901677,2901730,2901734,2901767,2901768,2901804,2901849,2901859,2901892
PITG_09915	GTT	TAC	Supercontig_1.17	706798,706802,706806
PITG_09935	AA	GA	Supercontig_1.17	848786,848895
PITG_10047	AC	TA	Supercontig_1.17	1459960,1459962
PITG_10108	CT	--	Supercontig_1.17	1680008,1680010
PITG_10116	CG	AT	Supercontig_1.17	1706228,1706335
PITG_10285	ATAA	CAGC	Supercontig_1.18	507056,507057,507058,507059
PITG_10339	CCGCGAAAAG	TTAGAGCCAA	Supercontig_1.18	806227,806270,806278,806279,806357,806491,806592,806727,806729,806751
PITG_10515	GTCAAA	TCTGGG	Supercontig_1.18	1661121,1661126,1661167,1661185,1661225,1661312
PITG_10538	CC	TT	Supercontig_1.18	1771306,1771307
PITG_10543	GT	TC	Supercontig_1.18	1835508,1835509
PITG_10654	TAGG-TAGATT	CTAAGAGATAC	Supercontig_1.20	436293,436309,436340,436435,436497,436558,436660,436702,436711,436729,436813
PITG_10808	AGGC	GCAG	Supercontig_1.20	1340253,1340254,1340255,1340257
PITG_10957	CC	GA	Supercontig_1.19	411960,411962
PITG_11059	CAGTATTCTTG	AGACCGAAACG	Supercontig_1.19	1006776,1006825,1006957,1007051,1007172,1007186,1007188,1007189,1007245,1007251,1007277
PITG_11334	ATTC	CCCT	Supercontig_1.23	629379,629412,629415,629425
PITG_11336	ATAGC	CCGAA	Supercontig_1.23	634643,634698,634723,634818,634819
PITG_11397	CATC	TTCG	Supercontig_1.23	1273122,1273169,1273187,1273271
PITG_11400	ACCTACAACAGTATTG	CTTAGTGGTGTAGCCT	Supercontig_1.23	1309679,1309692,1309697,1309717,1309759,1309771,1309793,1309918,1309931,1309932,1309950,1310001,1310047,1310073,1310104,1310109
PITG_11480	ACAGAAAACAAA	TTCACGGTAGGG	Supercontig_1.23	1993201,1993277,1993285,1993344,1993357,1993454,1993510,1993525,1993529,1993557,1993637,1993653
PITG_11484	ACTT	TTTC	Supercontig_1.23	2018570,2018643,2018745,2018746
PITG_11655	CAC	TGT	Supercontig_1.22	1093582,1093605,1093686
PITG_11836	AGTCT	TTCAC	Supercontig_1.21	511996,512074,512075,512144,512147
PITG_11952	GTTTGATT	AACATGCG	Supercontig_1.21	1253225,1253286,1253369,1253451,1253452,1253485,1253517,1253602
PITG_11953	CA	GC	Supercontig_1.21	1258531,1258532
PITG_11973	ACGT	----	Supercontig_1.21	1439137,1439138,1439143,1439144
PITG_11985	GGTTA	AAACT	Supercontig_1.21	1502136,1502175,1502176,1502276,1502358
PITG_12043	ACC	TTG	Supercontig_1.21	2131510,2131524,2131530
PITG_12190	CT	GC	Supercontig_1.24	1175249,1175321
PITG_12199	GT	GC	Supercontig_1.24	1225009,1225129
PITG_12253	AG	CA	Supercontig_1.24	1663175,1663302
PITG_12421	CT	--	Supercontig_1.26	694462,694463
PITG_12657	AGGGCAAATACGTATT	AGGACACGTGAATATT	Supercontig_1.31	1983607,1983628,1983640,1983734,1983765,1983767,1983824,1983826,1983845,1983873,1983874,1983885,1984001,1984016,1984022,1984029
PITG_12737	CG	TC	Supercontig_1.27	957410,957462
PITG_12759	AGAAAGAGACACGTTGGA	GCCGGAGCGTGTTCCATT	Supercontig_1.27	1093627,1093658,1093681,1093685,1093783,1093801,1093803,1093837,1093863,1093877,1093889,1093950,1093960,1093961,1093967,1093988,1094000,1094044
PITG_12801	GGAACGACCTG	ATTGGATGTCG	Supercontig_1.27	1397370,1397381,1397415,1397437,1397480,1397516,1397523,1397546,1397554,1397577,1397578
PITG_12809	GTAAC	ACGGC	Supercontig_1.27	1472835,1472839,1472847,1472850,1472943
PITG_12851	GG	AA	Supercontig_1.27	1879684,1879836
PITG_12952	AC	GT	Supercontig_1.25	481866,481984
PITG_13095	CAAACC	TTGGGT	Supercontig_1.25	1319996,1319999,1320018,1320023,1320067,1320107
PITG_13170	CTGGAC	TCTAGT	Supercontig_1.25	1976185,1976227,1976286,1976374,1976380,1976389
PITG_13292	GTTGC	CACAT	Supercontig_1.28	984046,984047,984088,984093,984176
PITG_13351	ACG	---	Supercontig_1.28	1207950,1207951,1207954
PITG_13358	ATCCAA	GCTTGT	Supercontig_1.28	1268230,1268258,1268299,1268307,1268355,1268356
PITG_13454	GTCT	ATCC	Supercontig_1.29	181668,181697,181737,181767
PITG_13481	CCTGGGAAACAAG	TTAAGGAGATGTC	Supercontig_1.29	354595,354596,354625,354650,354706,354736,354741,354760,354761,354782,354825,354836,354875
PITG_13485	AT	GG	Supercontig_1.29	371472,371506
PITG_13520	ATCAGCT	CCTGATC	Supercontig_1.29	697099,697114,697119,697173,697216,697225,697246
PITG_13537	TT	--	Supercontig_1.29	810341,810342
PITG_13550	TCTGGTGTGAG	-----------	Supercontig_1.29	873696,873723,873726,873729,873791,873803,873847,873873,873881,873907,873933
PITG_13574	CCG	TTA	Supercontig_1.29	1074904,1074928,1075049
PITG_13578	CTCAGTT	AATCTGA	Supercontig_1.29	1110277,1110289,1110322,1110403,1110487,1110532,1110649
PITG_13783	ACTAAACCCGAGGCTGTAGCAAATTCGTTCTACTC--AACTCCATTA	CTCGGGTTTGAAGCTATAGTTAATTCTGCCCGCGTTTCGTGGTGCCG	Supercontig_1.30	581648,581658,581666,581692,581699,581767,581809,581812,581830,581891,581902,581924,581929,581951,581959,581966,581974,582012,582052,582089,582097,582170,582178,582181,582184,582205,582237,582340,582341,582346,582349,582364,582395,582397,582419,582426,582427,582550,582556,582571,582589,582643,582676,582677,582693,582697,582730
PITG_13961	AC	CT	Supercontig_1.30	1575998,1576094
PITG_13983	GCTGGAA	-------	Supercontig_1.30	1677967,1677968,1677971,1678003,1678006,1678102,1678104
PITG_14018	CA	GC	Supercontig_1.30	1974541,1974542
PITG_14203	TTGAATTACCCGTGGTCT	CCAGGCGGATACAATATA	Supercontig_1.32	1277091,1277203,1277248,1277305,1277334,1277339,1277340,1277355,1277356,1277375,1277429,1277436,1277448,1277462,1277497,1277549,1277566,1277600
PITG_14239	AA	GG	Supercontig_1.32	1456525,1456647
PITG_14368	GTTCCTGGCT	AGTCCAA---	Supercontig_1.34	532699,532700,532714,532719,532785,532843,532865,532880,532883,532895
PITG_14419	CTTCACCCT	-CCTGTGTC	Supercontig_1.34	853696,853732,853748,853845,853859,853926,853941,853943,853960
PITG_14432	GC	TA	Supercontig_1.34	924937,924950
PITG_14487	AA	GT	Supercontig_1.34	1247541,1247552
PITG_14488	GAACGAA	ATGAATG	Supercontig_1.34	1250237,1250249,1250285,1250289,1250346,1250387,1250439
PITG_14541	AGCCCATAT	TGCCTTCTT	Supercontig_1.34	1640373,1640484,1640485,1640499,1640534,1640569,1640590,1640657,1640752
PITG_14688	GATAGTGGATCAT-	TGCTACAAGGTTCT	Supercontig_1.36	946408,946465,946545,946610,946617,946644,946675,946713,946721,946828,946829,946844,946929,947047
PITG_14692	CATCCGTGCG	TTATGTCAAA	Supercontig_1.36	978780,978785,978886,978910,978917,978971,979117,979164,979203,979216
PITG_14732	CA	AA	Supercontig_1.36	1177159,1177279
PITG_15086	TCA	TTA	Supercontig_1.38	722317,722340,722392
PITG_15169	CACG	TGAA	Supercontig_1.38	1597779,1597812,1597833,1597840
PITG_15222	ATAC	----	Supercontig_1.35	512476,512479,512483,512490
PITG_15255	CGGAC	TTACT	Supercontig_1.35	746362,746410,746413,746415,746495
PITG_15305	TGAGTTG	TAAAAGT	Supercontig_1.35	1104412,1104415,1104421,1104453,1104454,1104464,1104470
PITG_15314	AC	GT	Supercontig_1.35	1164321,1164324
PITG_15346	TGGACCT	ATTTTTG	Supercontig_1.35	1473988,1474002,1474015,1474058,1474088,1474089,1474187
PITG_15556	CT	AA	Supercontig_1.42	695345,695480
PITG_15573	TT	TG	Supercontig_1.42	851628,851702
PITG_15598	ATCA	CATG	Supercontig_1.42	1171599,1171608,1171609,1171633
PITG_15605	TTGT	CTAA	Supercontig_1.42	1188426,1188503,1188600,1188612
PITG_15668	AGTC	GTCG	Supercontig_1.40	462427,462529,462530,462657
PITG_15804	TT	GA	Supercontig_1.39	229896,230035
PITG_15996	AGTTGACAACTGGAA	TAGCAGAGGCCTAGG	Supercontig_1.41	280667,280705,280756,280802,280869,280919,280931,280969,280973,281000,281116,281133,281224,281299,281300
PITG_16194	CCGC	TTAA	Supercontig_1.43	508715,508744,508786,508829
PITG_16401	AGGA	GCTC	Supercontig_1.44	148182,148189,148205,148247
PITG_16452	TAGGGTTGACC	CGAGGTTAAGA	Supercontig_1.44	486950,486955,487083,487200,487202,487223,487225,487249,487254,487344,487420
PITG_16504	TAGGCCAAACTCAGACC	CGACTTCGGTCAAGACA	Supercontig_1.44	764726,764783,764786,764946,764949,764952,765020,765072,765111,765123,765166,765183,765199,765200,765205,765207,765210
PITG_16536	CGTT	GACC	Supercontig_1.44	1047542,1047551,1047580,1047688
PITG_16543	AA	AT	Supercontig_1.44	1088740,1088775
PITG_16640	CTCAA	CCAAG	Supercontig_1.48	1022953,1022982,1022990,1023023,1023146
PITG_16663	CAC	TTT	Supercontig_1.51	375225,375241,375261
PITG_16679	CATGGGA	TGCATAG	Supercontig_1.51	525956,525987,526005,526029,526079,526085,526101
PITG_16773	GA	AG	Supercontig_1.49	285020,285132
PITG_16802	GTAGA	-----	Supercontig_1.49	784298,784364,784376,784377,784378
PITG_16835	ATT	GGG	Supercontig_1.46	172758,172779,172800
PITG_16905	TGT	CGC	Supercontig_1.46	780273,780291,780302
PITG_17152	CTAAAAAA	AGGGGGTC	Supercontig_1.50	587892,587918,587965,588092,588118,588147,588177,588203
PITG_17337	CAG	TGA	Supercontig_1.53	716910,716911,716929
PITG_17364	AGT	CCC	Supercontig_1.53	850327,850352,850353
PITG_17435	GTTGACAC	--------	Supercontig_1.54	734964,734970,735045,735046,735055,735105,735140,735142
PITG_17470	AT	TC	Supercontig_1.55	695912,695994
PITG_17482	CGATT	TATGG	Supercontig_1.58	174385,174390,174488,174593,174601
PITG_17676	GCG	TAA	Supercontig_1.59	394440,394442,394443
PITG_17743	CG	GA	Supercontig_1.57	43948,43949
PITG_17756	TACC	----	Supercontig_1.57	670691,670738,670739,670750
PITG_17860	AGTTGT	CGGCAT	Supercontig_1.61	215885,215925,215976,215981,215987,216098
PITG_17875	ACA	GTG	Supercontig_1.61	451725,451802,451902
PITG_17880	AC	--	Supercontig_1.61	496092,496140
PITG_17968	CGTCGA	TACTAG	Supercontig_1.64	712243,712249,712261,712263,712356,712358
PITG_18026	ACA	CAT	Supercontig_1.65	588771,588772,588774
PITG_18291	AGCTGGAAGCGCC	AGCTC-AAGTACC	Supercontig_1.67	47070,47086,47088,47092,47101,47206,47252,47255,47260,47310,47328,47398,47402
PITG_18292	TGTACTGC	CTCGTAAT	Supercontig_1.67	84369,84456,84471,84489,84492,84560,84583,84584
PITG_18325	CCCGACCGCCGAATCC	---ACAAGCCAGAAAG	Supercontig_1.67	296631,296667,296698,296704,296712,296722,296734,296823,296862,296878,296891,296912,296936,296958,297024,297047
PITG_18429	AA	GG	Supercontig_1.62	212642,212662
PITG_18505	GA	AG	Supercontig_1.69	235110,235269
PITG_18761	AGCGGCT	GTAAAGA	Supercontig_1.76	509105,509171,509193,509235,509262,509312,509363
PITG_19086	CTGG	GCAC	Supercontig_1.91	408558,408559,408560,408562
PITG_19275	CC	GA	Supercontig_1.84	245762,245809
PITG_19405	ACTA	GTAT	Supercontig_1.93	154348,154407,154408,154442
PITG_19423	AC	TT	Supercontig_1.97	102316,102381
PITG_19465	AT	TA	Supercontig_1.94	43452,43455
PITG_19654	ATGA	GCCG	Supercontig_1.102	306114,306126,306161,306162
PITG_19915	CT	TC	Supercontig_1.112	57567,57569
PITG_19951	AT	TC	Supercontig_1.161	162767,162888
PITG_20008	AATA	TCAT	Supercontig_1.123	90040,90041,90042,90043
PITG_20120	CTGA	TCTT	Supercontig_1.144	169426,169441,169454,169479
PITG_20218	TA	CA	Supercontig_1.131	164023,164074
PITG_20300	ATA	TCG	Supercontig_1.125	117375,117395,117422
PITG_20709	GAGA	ACAT	Supercontig_1.220	93848,93857,93884,93988
PITG_20822	ATCTA	GATCG	Supercontig_1.197	89257,89275,89334,89349,89352
PITG_21281	AACTCGGACGTCCGCTGCCAACT	AACGCGTACCGCTGTAACTGGAC	Supercontig_1.264	31222,31223,31241,31296,31376,31407,31446,31465,31501,31601,31639,31675,31699,31754,31832,31888,31939,32011,32020,32044,32045,32155,32177
PITG_22761	AGG	GCA	Supercontig_1.7	1755710,1755804,1755805
PITG_22803	AT	GG	Supercontig_1.8	2821203,2821299
PITG_22825	GTAA	TCCG	Supercontig_1.11	1545822,1545850,1545854,1545873
PITG_22826	AGT	TGC	Supercontig_1.11	1828154,1828229,1828306
PITG_22868	AGAATAAAGGGAG	AGGTTGAAGGGCG	Supercontig_1.16	1715851,1715891,1715919,1716017,1716127,1716133,1716149,1716224,1716235,1716283,1716287,1716295,1716296
PITG_22871	GG	--	Supercontig_1.16	1935193,1935263
PITG_22910	GA	TG	Supercontig_1.17	2364956,2364964
PITG_22925	TTACAACATC	CCGGCCTGTG	Supercontig_1.20	870560,870573,870585,870706,870764,870773,870846,870853,870866,870885
PITG_22929	AC	TA	Supercontig_1.19	1660224,1660225
PITG_22972	AAGA	GCCG	Supercontig_1.27	557353,557354,557357,557450
PITG_22979	CG	TC	Supercontig_1.27	1392622,1392674
PITG_22995	AGCCG	GATGC	Supercontig_1.28	1023659,1023668,1023678,1023820,1023831
PITG_23020	GTACAGT	-CGTATT	Supercontig_1.34	1525017,1525071,1525088,1525108,1525124,1525196,1525205
PITG_23033	AAGA	CGTT	Supercontig_1.33	1553331,1553345,1553408,1553419
PITG_23037	AG	GC	Supercontig_1.38	428581,428734
PITG_23041	CG	TC	Supercontig_1.35	294800,294877
PITG_23100	AATCTTCTCGG	--GTTTGTAAA	Supercontig_1.46	752472,752522,752571,752576,752652,752668,752781,752789,752807,752810,752829
PITG_23156	AAG	TAA	Supercontig_1.103	110282,110364,110480

## Sheet: Suppelemental Table 4
Supplemental Table 4 The reconstructed haplotypes of effector genes of the HERB-1 isolate
Gene ID	Haplotype 1	Haplotype 2	Supercontigs	Positions of the supercontigs	Annotation	Secreted (Raffaele et al., 2010. BMC)	Effector_type	RXLR family	Intergenic	Tribe-GOmapping (Raffaele et al., 2010. BMC)
PITG_22910	GA	TG	Supercontig_1.17	2364956,2364964	PcF and SCR74-like cys-rich secreted peptide, putative	NO	Small Cys Rich- PcF	NA	GSR	Cluster0722##PcF and SCR74-like cys-rich secreted peptide
PITG_23033	AAGA	CGTT	Supercontig_1.33	1553331,1553345,1553408,1553419	PcF and SCR74-like cys-rich secreted peptide, putative	NO	Small Cys Rich- PcF	NA	GSR	Cluster0722##PcF and SCR74-like cys-rich secreted peptide
PITG_23156	AAG	TAA	Supercontig_1.103	110282,110364,110480	small cysteine rich protein SCR58	YES	Small Cys Rich- Others	NA	GSR	NA
PITG_07555	TGGAAAG	CAATGCA	Supercontig_1.11	1786471,1786477,1786496,1786542,1786550,1786572,1786666	secreted RxLR effector peptide, putative	YES	RXLR	RxLRsng247	GSR	NA
PITG_07741	CATACCTAGGAAGGCG	TGGGTGCCTACTTTTC	Supercontig_1.11	3339015,3339020,3339029,3339062,3339137,3339160,3339179,3339208,3339266,3339293,3339308,3339326,3339353,3339365,3339385,3339391	secreted RxLR effector peptide, putative	YES	RXLR	RxLRsng238	GSR	NA
PITG_22929	AC	TA	Supercontig_1.19	1660224,1660225	secreted RxLR effector peptide, putative	YES	RXLR	RxLRsng221	GSR	NA
PITG_22825	GTAA	TCCG	Supercontig_1.11	1545822,1545850,1545854,1545873	secreted RxLR effector peptide, putative	YES	RXLR	RxLRsng208	GSR	NA
PITG_00774	AGTCC	GACTT	Supercontig_1.1	4150763,4150826,4150894,4150994,4151058	secreted RxLR effector peptide, putative	YES	RXLR	RxLRsng199	GSR	NA
PITG_06092	CACTGTCGGC	TACCAATCTA	Supercontig_1.9	3439499,3439513,3439537,3439551,3439616,3439624,3439732,3439777,3439789,3439803	secreted RxLR effector peptide, putative	YES	RXLR	RxLRsng197	GSR	NA
PITG_22868	AGAATAAAGGGAG	AGGTTGAAGGGCG	Supercontig_1.16	1715851,1715891,1715919,1716017,1716127,1716133,1716149,1716224,1716235,1716283,1716287,1716295,1716296	secreted RxLR effector peptide, putative	NO	RXLR	RxLRsng194	GSR	NA
PITG_22925	TTACAACATC	CCGGCCTGTG	Supercontig_1.20	870560,870573,870585,870706,870764,870773,870846,870853,870866,870885	secreted RxLR effector peptide, putative	YES	RXLR	RxLRsng191	GSR	NA
PITG_12851	GG	AA	Supercontig_1.27	1879684,1879836	secreted RxLR effector peptide, putative	YES	RXLR	RxLRfam91	GSR	NA
PITG_15086	TCA	TTA	Supercontig_1.38	722317,722340,722392	secreted RxLR effector peptide, putative	YES	RXLR	RxLRfam88	GSR	Cluster0610#RxLR Effector
PITG_04050	CTAAGCA	TGGGCTC	Supercontig_1.5	332648,332683,332742,332837,332920,332921,332961	secreted RxLR effector peptide, putative	YES	RXLR	RxLRfam81	GSR	NA
PITG_00366	GGATT	AAGAC	Supercontig_1.1	2042000,2042024,2042084,2042136,2042149	PexRD43, secreted RxLR effector peptide, putative	YES	RXLR	RxLRfam80	GSR	NA
PITG_02779	CTTTAA	TCGCGG	Supercontig_1.3	3641221,3641262,3641308,3641350,3641375,3641458	secreted RxLR effector peptide, putative	YES	RXLR	RxLRfam80	GSR	NA
PITG_22972	AAGA	GCCG	Supercontig_1.27	557353,557354,557357,557450	secreted RxLR effector peptide, putative	YES	RXLR	RxLRfam7	GSR	Cluster0776##RxLR effector
PITG_09773	AGGTCAGCTTAAGTCTTTTA	CCAAGCATAATGGTTGGCCG	Supercontig_1.15	2901404,2901406,2901426,2901458,2901464,2901489,2901505,2901536,2901609,2901616,2901655,2901677,2901730,2901734,2901767,2901768,2901804,2901849,2901859,2901892	secreted RxLR effector peptide, putative	YES	RXLR	RxLRfam6	GSR	NA
PITG_14368	GTTCCTGGCT	AGTCCAA---	Supercontig_1.34	532699,532700,532714,532719,532785,532843,532865,532880,532883,532895	Avr3a family, Pex147-2, secreted RxLR effector peptide, putative	YES	RXLR	RxLRfam58	GSR	Cluster0721##RxLR effector Avr3a
PITG_09685	CAACTTTGAAT	TGTAGCATGGA	Supercontig_1.15	1880064,1880082,1880161,1880173,1880184,1880229,1880313,1880351,1880357,1880358,1880395	secreted RxLR effector peptide, putative	YES	RXLR	RxLRfam56	GSR	Cluster0737##RxLR effector
PITG_11953	CA	GC	Supercontig_1.21	1258531,1258532	secreted RxLR effector peptide, putative	YES	RXLR	RxLRfam56	GSR	Cluster0737##RxLR effector
PITG_09216	AGGTA	CTTCG	Supercontig_1.14	1449790,1449847,1449887,1449928,1449935	secreted RxLR effector peptide, putative	YES	RXLR	RxLRfam55	GSR	NA
PITG_09218	CCTAGCAAAGAGAACTC	ATGGTTGCGAGATGTGT	Supercontig_1.14	1462417,1462467,1462507,1462597,1462604,1462605,1462618,1462620,1462625,1462702,1462727,1462734,1462736,1462776,1462846,1462870,1462873	PexRD52, secreted RxLR effector peptide, putative	NO	RXLR	RxLRfam55	GSR	NA
PITG_04351	GTAAAATCGATT	AGGTGGCTATGC	Supercontig_1.5	3387639,3387640,3387718,3387727,3387735,3387821,3387904,3387913,3387961,3387962,3387973,3388081	secreted RxLR effector peptide, putative	YES	RXLR	RxLRfam50	GSR	Cluster0807##RxLR effector
PITG_04194	ATATA	CCCCG	Supercontig_1.5	2020302,2020395,2020411,2020432,2020542	Avrblb2 family, secreted RxLR effector peptide, putative	YES	RXLR	RxLRfam5	GSR	Cluster0123#Avrblb2 family RxLR effector
PITG_20300	ATA	TCG	Supercontig_1.125	117375,117395,117422	Avrblb2 family, secreted RxLR effector peptide, putative	YES	RXLR	RxLRfam5	GSR	Cluster0123#Avrblb2 family RxLR effector
PITG_04314	ACCAAGTAGCC	CGTGGAGGATA	Supercontig_1.5	3164578,3164606,3164633,3164750,3164861,3164894,3164898,3164955,3164983,3164990,3165026	PexRD24, secreted RxLR effector peptide, putative	YES	RXLR	RxLRfam49	GSR	NA
PITG_10654	TAGG-TAGATT	CTAAGAGATAC	Supercontig_1.20	436293,436309,436340,436435,436497,436558,436660,436702,436711,436729,436813	secreted RxLR effector peptide, putative	YES	RXLR	RxLRfam46	GSR	NA
PITG_12952	AC	GT	Supercontig_1.25	481866,481984	secreted RxLR effector peptide, putative	YES	RXLR	RxLRfam46	GSR	NA
PITG_12737	CG	TC	Supercontig_1.27	957410,957462	secreted RxLR effector peptide, putative	YES	RXLR	RxLRfam43	GSR	Cluster0734##RxLR effector
PITG_06059	CGG	---	Supercontig_1.9	2926550,2926583,2926602	secreted RxLR effector peptide, putative	NO	RXLR	RxLRfam42	GSR	Cluster0536##RxLR effector
PITG_06076	CGCTTAA	TATAAGT	Supercontig_1.9	3121046,3121167,3121235,3121251,3121252,3121256,3121257	secreted RxLR effector peptide, putative	NO	RXLR	RxLRfam42	GSR	Cluster0536##RxLR effector
PITG_13550	TCTGGTGTGAG	-----------	Supercontig_1.29	873696,873723,873726,873729,873791,873803,873847,873873,873881,873907,873933	secreted RxLR effector peptide, putative	YES	RXLR	RxLRfam4	GSR	Cluster0776##RxLR effector
PITG_15255	CGGAC	TTACT	Supercontig_1.35	746362,746410,746413,746415,746495	secreted RxLR effector peptide, putative	YES	RXLR	RxLRfam4	GSR	NA
PITG_13537	TT	--	Supercontig_1.29	810341,810342	secreted RxLR effector peptide, putative	YES	RXLR	RxLRfam37	GSR	Cluster0474##RxLR effector
PITG_14203	TTGAATTACCCGTGGTCT	CCAGGCGGATACAATATA	Supercontig_1.32	1277091,1277203,1277248,1277305,1277334,1277339,1277340,1277355,1277356,1277375,1277429,1277436,1277448,1277462,1277497,1277549,1277566,1277600	secreted RxLR effector peptide, putative	YES	RXLR	RxLRfam33	GSR	NA
PITG_10808	AGGC	GCAG	Supercontig_1.20	1340253,1340254,1340255,1340257	secreted RxLR effector peptide, putative	YES	RXLR	RxLRfam31	GSR	NA
PITG_07569	TACCCGCC	--------	Supercontig_1.11	1903068,1903076,1903129,1903135,1903150,1903158,1903175,1903287	secreted RxLR effector peptide, putative	YES	RXLR	RxLRfam30	GSR	NA
PITG_06290	AAAC	CGGT	Supercontig_1.8	818256,818257,818304,818381	secreted RxLR effector peptide, putative	YES	RXLR	RxLRfam3	GSR	NA
PITG_13481	CCTGGGAAACAAG	TTAAGGAGATGTC	Supercontig_1.29	354595,354596,354625,354650,354706,354736,354741,354760,354761,354782,354825,354836,354875	secreted RxLR effector peptide, putative	YES	RXLR	RxLRfam3	GSR	NA
PITG_14732	CA	AA	Supercontig_1.36	1177159,1177279	PexRD8 family, secreted RxLR effector peptide, putative	YES	RXLR	RxLRfam3	GSR	Cluster0377##RxLR effector
PITG_07597	GCCACTA	AATTTCG	Supercontig_1.11	2089471,2089485,2089536,2089595,2089599,2089668,2089691	secreted RxLR effector peptide, putative	YES	RXLR	RxLRfam26	GSR	Cluster0784##RxLR effector
PITG_05846	AAAT	TTGA	Supercontig_1.9	1008171,1008235,1008394,1008428	secreted RxLR effector peptide, putative	YES	RXLR	RxLRfam23	GSR	Cluster0225#GO0016787#hydrolase activity RxLR Effector
PITG_11952	GTTTGATT	AACATGCG	Supercontig_1.21	1253225,1253286,1253369,1253451,1253452,1253485,1253517,1253602	secreted RxLR effector peptide, putative	YES	RXLR	RxLRfam23	GSR	Cluster0225#GO0016787#hydrolase activity RxLR Effector
PITG_22871	GG	--	Supercontig_1.16	1935193,1935263	secreted RxLR effector peptide, putative	YES	RXLR	RxLRfam21	GSR	NA
PITG_09647	AGTAGTATGATACG	ACCCACTCAGCGAA	Supercontig_1.15	1675557,1675663,1675804,1675808,1675863,1675864,1675881,1675914,1675956,1675958,1675984,1675989,1676044,1676075	secreted RxLR effector peptide, putative	YES	RXLR	RxLRfam2	GSR	Cluster0555##RxLR effector
PITG_16663	CAC	TTT	Supercontig_1.51	375225,375241,375261	Avr1 secreted RxLR effector peptide, putative	YES	RXLR	RxLRfam2	GSR	NA
PITG_09915	GTT	TAC	Supercontig_1.17	706798,706802,706806	secreted RxLR effector peptide, putative	YES	RXLR	RxLRfam18	GSR	NA
PITG_09935	AA	GA	Supercontig_1.17	848786,848895	secreted RxLR effector peptide, putative	YES	RXLR	RxLRfam18	GSR	NA
PITG_04153	AA	GC	Supercontig_1.5	1598886,1598925	secreted RxLR effector peptide, putative	YES	RXLR	RxLRfam17	GSR	Cluster0373##RxLR effector
PITG_18325	CCCGACCGCCGAATCC	---ACAAGCCAGAAAG	Supercontig_1.67	296631,296667,296698,296704,296712,296722,296734,296823,296862,296878,296891,296912,296936,296958,297024,297047	secreted RxLR effector peptide, putative	YES	RXLR	RxLRfam17	GSR	Cluster0373##RxLR effector
PITG_00579	AGA	GAG	Supercontig_1.1	2953983,2953984,2953985	secreted RxLR effector peptide, putative	YES	RXLR	RxLRfam14	GSR	NA
PITG_14432	GC	TA	Supercontig_1.34	924937,924950	secreted RxLR effector peptide, putative	YES	RXLR	RxLRfam13	GSR	NA
PITG_11484	ACTT	TTTC	Supercontig_1.23	2018570,2018643,2018745,2018746	secreted RxLR effector peptide, putative	YES	RXLR	RxLRfam120	GSR	NA
PITG_09754	AT	GC	Supercontig_1.15	2682279,2682358	secreted RxLR effector peptide, putative	YES	RXLR	RxLRfam119	GSR	NA
PITG_09758	GT	TC	Supercontig_1.15	2711275,2711276	secreted RxLR effector peptide, putative	YES	RXLR	RxLRfam119	GSR	NA
PITG_04355	ACA	CAT	Supercontig_1.5	3413849,3413851,3413852	secreted RxLR effector peptide, putative	YES	RXLR	RxLRfam114	GSR	NA
PITG_04167	ATG	GGA	Supercontig_1.5	1733589,1733593,1733597	secreted RxLR effector peptide, putative	NO	RXLR	RxLRfam10	GSR	NA
PITG_04178	TGTCCTTGAAT	CACGTACAGGA	Supercontig_1.5	1818714,1818763,1818776,1818820,1818883,1818972,1818993,1819036,1819059,1819067,1819082	secreted RxLR effector peptide, putative	YES	RXLR	RxLRfam10	GSR	NA
PITG_15556	CT	AA	Supercontig_1.42	695345,695480	secreted RxLR effector peptide, putative	YES	RXLR	RxLRfam10	GSR	NA
PITG_10116	CG	AT	Supercontig_1.17	1706228,1706335	secreted RxLR effector peptide, putative	YES	RXLR	RxLRfam1	GSR	Cluster0465##RxLR effector
PITG_10339	CCGCGAAAAG	TTAGAGCCAA	Supercontig_1.18	806227,806270,806278,806279,806357,806491,806592,806727,806729,806751	secreted RxLR effector peptide, putative	YES	RXLR	RxLRfam1	GSR	Cluster0305##RxLR effector
PITG_11836	AGTCT	TTCAC	Supercontig_1.21	511996,512074,512075,512144,512147	RXLR effector family protein, putative	YES	RXLR	NA	GSR	Cluster0174##RXLR effector
PITG_11973	ACGT	----	Supercontig_1.21	1439137,1439138,1439143,1439144	hypothetical protein	YES	RXLR	NA	GSR	Cluster0174##RXLR effector
PITG_15222	ATAC	----	Supercontig_1.35	512476,512479,512483,512490	RXLR effector family protein, putative	no	RXLR	NA	GSR	NA
PITG_17676	GCG	TAA	Supercontig_1.59	394440,394442,394443	hypothetical protein	YES	RXLR	NA	GSR	Cluster0352##RxLR effector
PITG_19405	ACTA	GTAT	Supercontig_1.93	154348,154407,154408,154442	predicted protein	NO	RXLR	NA	GSR	Cluster0225#GO0016787#hydrolase activity RxLR Effector
PITG_08518	CG	TC	Supercontig_1.13	2492775,2492788	NPP1-like protein, pseudogene	YES	NLP	NA	GSR	Cluster0690##NPP1-like
PITG_13351	ACG	---	Supercontig_1.28	1207950,1207951,1207954	NPP1-like protein, pseudogene	NO	NLP	NA	GSR	Cluster0052#NPP1-like
PITG_13961	AC	CT	Supercontig_1.30	1575998,1576094	NPP1-like protein, pseudogene	NO	NLP	NA	GSR	NA
PITG_17860	AGTTGT	CGGCAT	Supercontig_1.61	215885,215925,215976,215981,215987,216098	NPP1-like protein, pseudogene	NO	NLP	NA	GSR	NA
PITG_22979	CG	TC	Supercontig_1.27	1392622,1392674	NPP1-like protein, pseudogene	NO	NLP	NA	GSR	Cluster0382##NPP1-like
PITG_23020	GTACAGT	-CGTATT	Supercontig_1.34	1525017,1525071,1525088,1525108,1525124,1525196,1525205	NPP1-like protein, pseudogene	NO	NLP	NA	GSR	Cluster0100#NPP1-like
PITG_23100	AATCTTCTCGG	--GTTTGTAAA	Supercontig_1.46	752472,752522,752571,752576,752652,752668,752781,752789,752807,752810,752829	NPP1-like protein, pseudogene	NO	NLP	NA	GSR	Cluster0052#NPP1-like
PITG_00058	CC	TT	Supercontig_1.1	516948,516972	cystatin-like protease inhibitor EPIC4	YES	Enzyme Inhibitor	NA	GSR	Cluster0171#GO0008233#Protease Inhibitor
PITG_13292	GTTGC	CACAT	Supercontig_1.28	984046,984047,984088,984093,984176	Kazal-like protease inhibitor EPI9	YES	Enzyme Inhibitor	NA	GSR	Cluster0171#GO0008233#Protease Inhibitor
PITG_22995	AGCCG	GATGC	Supercontig_1.28	1023659,1023668,1023678,1023820,1023831	Kazal-like protease inhibitor EPI5	YES	Enzyme Inhibitor	NA	GSR	NA
PITG_15380	GGC	AAT	Supercontig_1.37	349757,349833,349903	NPP1-like protein, pseudogene	NO	NLP	NA	GDR	NA
PITG_08426	AACACAAGTGTGAT	--------------	Supercontig_1.13	1872627,1872641,1872709,1872723,1872733,1872784,1872797,1872815,1872818,1872834,1872893,1872933,1872934,1872937	glycoprotein-N-acetylgalactosamine 3-beta-galactosyltransferase, putative	YES	enzyme, transferase	NA	GDR	NA
PITG_01429	GCG	---	Supercontig_1.2	1438519,1438625,1438677	serine protease family S33, putative	YES	enzyme, hydrolase	NA	GDR	Cluster0087#GO0004177#Serine Protease S33
PITG_19729	GTT	TCC	Supercontig_1.134	135597,135598,135719	glycoside hydrolase, putative	YES	enzyme, hydrolase	NA	GDR	Cluster0728#GO0004553#hydrolase of O-glycosyl compounds
PITG_02525	CACA	TGAG	Supercontig_1.3	2426514,2426558,2426628,2426658	elicitin-like mating protein M25	YES	elicitins	NA	GDR	NA
PITG_13494	AT	TC	Supercontig_1.29	405974,405975	elicitor-like transglutaminase, putative	YES	elicitins	NA	GDR	Cluster0080#GO0003810#Transglutaminase elicitor
Raffaele et al., 2010. BMC: Raffaele, S., Win, J., Cano, L. M., and Kamoun, S. (2010). Analyses of genome architecture and gene expression reveal novel candidate virulence factors in the secretome of Phytophthora infestans.
BMC Genomics 11, 637. doi:10.1186/1471-2164-11-637.
